# Supplementary material for: Salmonella relies on siderophore exploitation at low pH
Source: Microlife. 2026 Jan 14;7:uqaf041. doi: 10.1093/femsml/uqaf041 (PMC12816392; doi:10.1093/femsml/uqaf041)
Supplement: uqaf041_Supplemental_Files [file uqaf041_supplemental_files.zip]

Archive with 2 entries (2 files):
- supp_LV_MF.pdf
- sup_tables_ferry_et_al.xlsx
