# Supplementary material for: Salmonella relies on siderophore exploitation at low pH
Source: Microlife. 2026 Jan 14;7:uqaf041. doi: 10.1093/femsml/uqaf041 (PMC12816392; doi:10.1093/femsml/uqaf041)
Supplement: uqaf041_Supplemental_Files [file uqaf041_supplemental_files.zip › sup_tables_ferry_et_al.xlsx]

## Sheet: Table S1
Supplementary table S1: strains used in this study.
Escherichia coli
Strain	Description	Source
JKe201	MG1655 RP4-2-Tc::[ΔMu1::Δaac(3)IV::lacIq-ΔaphA-Δnic35-ΔMu2::zeo] ΔdapA:: (erm-pir) ΔrecA ΔmcrA Δ(mrr-hsdRMS-mcrBC)	(1)
Salmonella enterica
Strain	Phenotype	Source
SL1344 hisGLeu69	HisG prototrophe Salmonella enterica SL1344 strain used as WT	(2), (3)
ΔentC	SL1344 hisGLeu69- deletion in entC gene	(4)
ΔfoxA	SL1344 hisGLeu69- deletion in foxA gene	This study
ΔfhuA	SL1344 hisGLeu69- deletion in fhuA gene	This study
ΔfhuE	SL1344 hisGLeu69- deletion in fhuE gene	This study
ΔfoxR	SL1344 hisGLeu69- deletion in foxR gene	This study
ΔentCΔfoxA	SL1344 hisGLeu69- deletion in entC and foxA genes	This study
ΔentCΔfoxR	SL1344 hisGLeu69- deletion in entC and fhuA genes	This study
ΔfeoABCΔsitABCDΔmntH	SL1344 hisGLeu69- deletion in feoABC, sitABCD and mntH genes	(4)
Δfur	SL1344 hisGLeu69- deletion in fur gene	This study
ΔrpoS	SL1344 hisGLeu69- deletion in rpoS gene	This study
ΔfurΔrpoS	SL1344 hisGLeu69- deletion in fur and rpoS genes	This study
LT2	Salmonella enterica enterica serovar Typhimurium LT2	K. Foster lab
14028S	Salmonella enterica enterica serovar Typhimurium 14028S	K. Foster lab
DT2/A2	Salmonella enterica enterica serovar Typhimurium DT2/A2	K. Foster lab
DT37	Salmonella enterica enterica serovar Typhimurium DT37	K. Foster lab
DT104	Salmonella enterica enterica serovar Typhimurium DT104	K. Foster lab
[1] A. Harms, M. Liesch, J. Körner, M. Québatte, P. Engel, and C. Dehio, “A bacterial toxin-antitoxin module is the origin of inter-bacterial and inter-kingdom effectors of Bartonella,” PLoS Genet, vol. 13, no. 10, p. e1007077, Oct. 2017, doi: 10.1371/journal.pgen.1007077. [2] S. K. Hoiseth and B. A. Stocker, “Aromatic-dependent Salmonella typhimurium are non-virulent and effective as live vaccin…

## Sheet: Table S2
Supplementary table S2: primers used in this study.
Primer name	Sequence	Description
oOPC-118	CCCAGTCTCGAGGTCGACGGTATCGATAAGCTTGATATCGAATTCagccaggtgactatcacctgggtaggc	amplify 700bp downstream of fhuA for pOPC-32 for fhuA deletion in Salmonella enterica SL1344
oOPC-119	agaaattagaaacggaaggttttaagacgcgccattggtatatct
oOPC-120	taccaatggcgcgtcttaaaaccttccgtttctaatttctttttgggcacg	amplify 700bp upstream of fhuA for pOPC-32 for fhuA deletion in Salmonella enterica SL1344
oOPC-121	CTGGAGCTCCACCGCGGTGGCGGCCGCTCTAGAACTAGTGGATCCgggccgccatgttgatatcgtgcag
oOPC-402	acaatgtcgatacctggtttgccgg	check fhuA deletion in Salmonella enterica SL1344
oOPC-403	cgccgcgtagcgcgactaaataatc
oOPC-955	CCCAGTCTCGAGGTCGACGGTATCGATAAGCTTGATATCGAATTCcgagcgctggttcacgctgcc	amplify 700bp downstream of foxR for pOPC-227 for foxR deletion in Salmonella enterica SL1344
oOPC-956	gcgcgttacgcacagtggcgggagatcggagacattatcaatacc
oOPC-957	tgataatgtctccgatctcccgccactgtgcg	amplify 700bp upstream of foxR for pOPC-227 for foxR deletion in Salmonella enterica SL1344
oOPC-958	CTGGAGCTCCACCGCGGTGGCGGCCGCTCTAGAACTAGTGGATCCcagcttcacttctcctccggcatca
oOPC-959	cgctcacccacgacgacatc	check foxR deletion in Salmonella enterica SL1344
oOPC-960	cgctggttgttattgccggc
oOPC-156	CCCAGTCTCGAGGTCGACGGTATCGATAAGCTTGATATCGAATTCtgagcggaatgcctgccag	amplify 700bp downstream of fur for pOPC-39 for fur deletion in Salmonella enterica SL1344
oOPC-157	tccgcatgactgacaacaatgacgcgactaaataagtgtaaatctttcgaagagc
oOPC-158	tacacttatttagtcgcgtcattgttgtcagtcatgcggaatctgtcc	amplify 700bp upstream of fur for pOPC-39 for fur deletion in Salmonella enterica SL1344
oOPC-159	CTGGAGCTCCACCGCGGTGGCGGCCGCTCTAGAACTAGTGGATCCacctggaagggtatgacattctg
oMF-67	CCCAGTCTCGAGGTCGACGGTATCGATAAGCTTGATATCGcggcttgctggccatca	amplify 700bp downstream of rpoS for pMF-12 for rpoS deletion in Salmonella enterica SL1344
oMF-68	accttatgagtcagaatacgctgttccgcgagtaagt
oMF-69	ggtacttactcgcggaacagcgtattctgactcataaggtgg	amplify 700bp upstream of rpoS for pMF-12 for rpoS deletion in Salmonella enterica SL1344
oMF-70	CTGGAGCTCCACCGCGGTGGCGGCCGCTCTAGAACTAGTGttactggcggaaatgcgatcacc
oMF-71	tttgggtatgccgtggacgg	check rpoS deletion in Salmonella enterica SL1344
oMF-72	aaccggtcacggaacaaccc
oOPC-1358	TTCTCCTTTACTCATATGTATATCTCCTTCTTAAATCTAGatcatgcacgggggactg	amplify katE Promoter
oOPC-1359	GTGGCGCCGGTGATGCCGGCCACGATGCGTCCGGCGTAGAatagctaataatctggcgattttgctggcgaagag
oOPC-834	CTAGATTTAAGAAGGAGATATACATATGAGTAAAGGAGAAGAAC	amplify vector (pOPC-6) without extension for promoter insertion
oOPC-835	TCTACGCCGGACGCATCG

## Sheet: Table S3
Supplementary table S3: plasmids used in this study.
Plasmid name	Relevant genotype	Resistance	Source
pFOK	ori R6K y, KanR, I-SceI site, oriT, traJ, tetR, PtetA-I-SceI-sacB	Kanamycin	(5)
pOPC-63	pFOK-derived suicide vector to delete entC in S. enterica	Kanamycin	(4)
pOPC-175	pFOK-derived suicide vector to delete foxA in S. enterica	Kanamycin	(5)
pOPC-32	pFOK-derived suicide vector to delete fhuA in S. enterica	Kanamycin	This study
pOPC-227	pFOK-derived suicide vector to delete foxR in S. enterica	Kanamycin	This study
pOPC-39	pFOK-derived suicide vector to delete fur in S. enterica	Kanamycin	This study
pMF-12	pFOK-derived suicide vector to delete rpoS in S. enterica	Kanamycin	This study
pOPC-176	pFOK-derived suicide vector to delete sitABCD in S. enterica	Kanamycin	(5)
pOPC-225	pFOK-derived suicide vector to delete feoABC in S. enterica	Kanamycin	(4)
pOPC-107	pFOK-derived suicide vector to delete mntH in S. enterica	Kanamycin	(4)
pOPC-6	R-PybaJ-gfpova-PybaJ-mCherry-SC101 ori-rep101-aphT	Kanamycin	(4)
pOPC-57	R-PfoxA-gfpova-PybaJ-mCherry-SC101 ori-rep101-aphT	Kanamycin	(6)
pOPC-55	R-PfhuA-gfpova-PybaJ-mCherry-SC101 ori-rep101-aphT	Kanamycin	(6)
pOPC-20	R-Pentcebah-gfpova-PybaJ-mCherry-SC101 ori-rep101-aphT	Kanamycin	(6)
pOPC-213	R-PiroB-gfpova-PybaJ-mCherry-SC101 ori-rep101-aphT	Kanamycin	(6)
pOPC-53	R-PcirA-gfpova-PybaJ-mCherry-SC101 ori-rep101-aphT	Kanamycin	(6)
pOPC-54	R-PfepA-gfpova-PybaJ-mCherry-SC101 ori-rep101-aphT	Kanamycin	(6)
pOPC-56	R-PiroN-gfpova-PybaJ-mCherry-SC101 ori-rep101-aphT	Kanamycin	(6)
pOPC-18	R-PryhB2-gfpova-PybaJ-mCherry-SC101 ori-rep101-aphT	Kanamycin	(6)
pBC-20	PybaJ-Ypet-SC101 ori-rep101 -aphT	Kanamycin	(3)
pBC-53	PybaJ-dTomato-SC101 ori-rep101 -aphT	Kanamycin	(3)
pOPC-315	R-PkatE-gfpova-PybaJ-mCherry-SC101 ori-rep101-aphT	Kanamycin	This study
[1] A. Harms, M. Liesch, J. Körner, M. Québatte, P. Engel, and C. Dehio, “A bacterial toxin-antitoxin module is the origin of inter-bacterial and inter-kingdom effectors of Bartonella,” PLoS Genet, vol. 13, no. 10, p. e1007077, Oct. 2017, doi: 10.1371/journal.pgen.1007077. [2] S. K. Hoiseth and B. A. Stocker, “Aromatic-dependent Salmonella typhimurium are non-virulent and effective as live vaccin…

## Sheet: Table S4
Supplementary table S4: reagents used in this study.
Chemical	Abbreviation	MW	Solubilizing agent	Stock solution concentration	Manufacteur	Reference
Iron(III) chloride	FeCl3	162.21	HCl 0.1X	2.2M	Prolab	24 207.291
Iron-55(III) chloride	55FeCl3	162.21	HCl 0.5X	2.7mM	Perkin Elmer	NEZ043002MC
Ferrioxamine E	DFO-E	653.53	DMSO	10mM	Sigma-Aldrich	38266
Ferrioxamine B	DFO-B	656.79	DMSO	10mM	Sigma-Aldrich	D9533
Ferrichrome	FC	687.70	DMSO	10mM	Sigma-Aldrich	F8014
Enterobactin	ENT	669.55	DMSO	10mM	Sigma-Aldrich	E3910
2,3-Dihydroxybenzoic acid	DHBS	154.12	DMSO	10mM	Sigma-Aldrich	126209
Streptomycin	Strep	581.57	H2O	90mg/ml	Euromedex	1121-A
Kanamycin	Kan	484.5	H2O	50mg/ml	Euromedex	EU0420
2,6-Diaminopimelic acid	DAP	190.20	DMSO	10mM	Sigma-Aldrich	D1377
Phosphate-buffered saline	PBS		H2O	10X	Sigma-Aldrich	P7059
Carbonyl cyanide 3-chlorophenylhydrazone	CCCP	204.62	DMSO	100mM	Sigma-Aldrich	C2759
Hydrochloric acid	HCl	36.46		0.37	Sigma-Aldrich	258148
Dimethyl sulfoxide	DMSO	78.13		1X	Sigma-Aldrich	472301
Lysogeny Broth	LB		H2O	1X	Euromedex	BI-SD7006-250G
Ammonium chloride	NH4Cl	132.14	H2O	1X	Merck	101217
Potassium Sulfate	K2SO4	174.27	H2O	1X	Carlo Erba	363608
Potassium dihydrogen phosphate	KH2PO4	136.09	H2O	1X	Carlo Erba	361507
Magnesium chloride	MgCl2	203.31	H2O	1X	Carlo Erba	349377
4-(2-hydroxyethyl)-1-piperazineethanesulfonic acid	HEPES	238.30	H2O	100mM	Euromedex	10-110-C
2-Morpholinoethanesulphonic acid	MES	195.24	H2O	100mM	Euromedex	EU0033

## Sheet: Table S5
Supplementary table S5: Strain information and gene blast results of the 1186 strains of Salmonella.
Genome ID	Genome Name	NCBI Taxon ID	Taxon Lineage IDs	Taxon Lineage Names	Superkingdom	Phylum	Class	Order	Family	Genus	Species	Genome Status	Strain	Serovar	MLST	Other Typing	Culture Collection	Genome Quality	Completion Date	Publication	Authors	BioProject Accession	BioSample Accession	Assembly Accession	SRA Accession	GenBank Accessions	Sequencing Center	Sequencing Status	Sequencing Platform	Sequencing Depth	Assembly Method	Plasmids	Contigs	Size	GC Content	Contig L50	Contig N50	TRNA	RRNA	Mat Peptide	CDS	Coarse Consistency	Fine Consistency	CheckM Contamination	CheckM Completeness	Isolation Source	Isolation Comments	Collection Date	Collection Year
108619	Salmonella enterica subsp. enterica serovar Newport strain VNSEC031	108619	131567;2;1224;1236;91347;543;590;28901;59201;108619	cellular organisms;Bacteria;Pseudomonadota;Gammaproteobacteria;Enterobacterales;Enterobacteriaceae;Salmonella;Salmonella enterica;Salmonella enterica subsp. enterica;Salmonella enterica subsp. enterica serovar Newport	Bacteria	Pseudomonadota	Gammaproteobacteria	Enterobacterales	Enterobacteriaceae	Salmonella	Salmonella enterica	Complete	VNSEC031	Newport				Good	2020-06-30T00:00:00Z			PRJNA531294	SAMN11355843	GCA_013376915.1		CP039436	Nanyang Technological University	Complete	PacBio	160x	HGAP v. 3		1	4949832	51.8782	1	4949832	87	8		5087	97	96.5			chicken	isolated from the fecal material of on-farm chicken (n=29) and swine (n=47) that had the symptoms of Salmonella infection between Feb 2017 – Jul 2017 in farms that are located in the Southeast region of Vietnam	2017	2017
108619	Salmonella enterica subsp. enterica serovar Newport strain VNSEC023	108619	131567;2;1224;1236;91347;543;590;28901;59201;108619	cellular organisms;Bacteria;Pseudomonadota;Gammaproteobacteria;Enterobacterales;Enterobacteriaceae;Salmonella;Salmonella enterica;Salmonella enterica subsp. enterica;Salmonella enterica subsp. enterica serovar Newport	Bacteria	Pseudomonadota	Gammaproteobacteria	Enterobacterales	Enterobacteriaceae	Salmonella	Salmonella enterica	Complete	VNSEC023	Newport				Good	2020-06-30T00:00:00Z			PRJNA531294	SAMN11355835	GCA_013376935.1		CP039437,CP039438	Nanyang Technological University	Complete	PacBio	160x	HGAP v. 3	1	2	4936306	51.9205	1	4680581	85	9		5050	97	96.5			chicken	isolated from the fecal material of on-farm chicken (n=29) and swine (n=47) that had the symptoms of Salmonella infection between Feb 2017 – Jul 2017 in farms that are located in the Southeast region of Vietnam	2017	2017
108619	Salmonella enterica subsp. enterica serovar Newport strain CVM 24374	108619	131567;2;1224;1236;91347;543;590;28901;59201;108619	cellular organisms;Bacteria;Pseudomonadota;Gammaproteobacteria;Enterobacterales;Enterobacteriaceae;Salmonella;Salmonella enterica;Salmonella enterica subsp. enterica;Salmonella enterica subsp. enterica serovar Newport	Bacteria	Pseudomonadota	Gammaproteobacteria	Enterobacterales	Enterobacteriaceae	Salmonella	Salmonella enterica	Complete	CVM 24374	Newport	MLST.Salmonella_enterica.45			Good	2020-12-31T00:00:00Z	32883017		PRJNA622256	SAMN14504718	GCA_016454345.1		CP051372,CP051374,CP051373,CP051375	FDA-CVM	Complete	PacBio Sequel	226x	HGAP v. 4	3	4	4964909	52.2095	1	4644025	88	10		5069	99.6	99.3			bovine		2002	2002
108619	Salmonella enterica subsp. enterica serovar Newport strain CFSAN003890	108619	131567;2;1224;1236;91347;543;590;28901;59201;108619	cellular organisms;Bacteria;Pseudomonadota;Gammaproteobacteria;Enterobacterales;Enterobacteriaceae;Salmonella;Salmonella enterica;Salmonella enterica subsp. enterica;Salmonella enterica subsp. enterica serovar Newport	Bacteria	Pseudomonadota	Gammaproteobacteria	Enterobacterales	Enterobacteriaceae	Salmonella	Salmonella enterica	Complete	CFSAN003890	Newport	MLST.Salmonella_enterica.45			Good	2016-12-07T00:00:00Z			PRJNA186035	SAMN05172402	GCF_001890185.1		CP016012,CP016013	Center for Food Safety and Applied Nutrition	Complete	PacBio	600	HGAP v. 3.0	1	2	5028098	52.17	1	4898059	88	8		5183	99.6	98.8	0.3	100	almond kernel (raw, variety carmel)		2007-10-04	2007
108619	Salmonella enterica subsp. enterica serovar Newport R18.0234	108619	131567;2;1224;1236;91347;543;590;28901;59201;108619	cellular organisms;Bacteria;Pseudomonadota;Gammaproteobacteria;Enterobacterales;Enterobacteriaceae;Salmonella;Salmonella enterica;Salmonella enterica subsp. enterica;Salmonella enterica subsp. enterica serovar Newport	Bacteria	Pseudomonadota	Gammaproteobacteria	Enterobacterales	Enterobacteriaceae	Salmonella	Salmonella enterica	Complete	R18.0234	Newport				Good	2022-07-14T00:00:00Z			PRJNA478278	SAMN11877932	GCA_024266245.1		CP100744,CP100745,CP100746		Complete	Illumina MiSeq; Oxford Nanopore MinION	429x	flye v. 2.9; trycycler v. 0.5.3; medaka	2	3	5038224	51.9393	1	4730593	85	22		5133	99.8	99.3		100	stool		2018	2018
108619	Salmonella enterica subsp. enterica serovar Newport strain 0007-33	108619	131567;2;1224;1236;91347;543;590;28901;59201;108619	cellular organisms;Bacteria;Pseudomonadota;Gammaproteobacteria;Enterobacterales;Enterobacteriaceae;Salmonella;Salmonella enterica;Salmonella enterica subsp. enterica;Salmonella enterica subsp. enterica serovar Newport	Bacteria	Pseudomonadota	Gammaproteobacteria	Enterobacterales	Enterobacteriaceae	Salmonella	Salmonella enterica	Complete	0007-33	Newport	MLST.Salmonella_enterica.45			Good	2016-12-27T00:00:00Z			PRJNA285350	SAMN03744300	GCF_001922165.1		CP013685	university of pennyslvania	Complete					1	4846742	52.21	1	4846742	87	15		4855	99.6	99.3	0.8	100	stool		2000-07	2000
108619	Salmonella enterica subsp. enterica serovar Newport RM038	108619	131567;2;1224;1236;91347;543;590;28901;59201;108619	cellular organisms;Bacteria;Pseudomonadota;Gammaproteobacteria;Enterobacterales;Enterobacteriaceae;Salmonella;Salmonella enterica;Salmonella enterica subsp. enterica;Salmonella enterica subsp. enterica serovar Newport	Bacteria	Pseudomonadota	Gammaproteobacteria	Enterobacterales	Enterobacteriaceae	Salmonella	Salmonella enterica	Complete	RM038	Newport	MLST.Salmonella_enterica.45			Good	2023-03-01T00:00:00Z			PRJNA929056	SAMN32950783			CP117378,CP117379			illumina MiSeq + Nanopore Gridion	129X	Raven v. 1.5.1	1	2	4930521	52.2281	1	4831316	86	21		5065	99.6	99.3		100	feces		2015-04-14	2015
108619	Salmonella enterica subsp. enterica serovar Newport RM037	108619	131567;2;1224;1236;91347;543;590;28901;59201;108619	cellular organisms;Bacteria;Pseudomonadota;Gammaproteobacteria;Enterobacterales;Enterobacteriaceae;Salmonella;Salmonella enterica;Salmonella enterica subsp. enterica;Salmonella enterica subsp. enterica serovar Newport	Bacteria	Pseudomonadota	Gammaproteobacteria	Enterobacterales	Enterobacteriaceae	Salmonella	Salmonella enterica	Complete	RM037	Newport	MLST.Salmonella_enterica.45			Good	2023-03-01T00:00:00Z			PRJNA929056	SAMN32950782			CP117380,CP117381			illumina MiSeq + Nanopore Gridion	427X	Unicycler v. v0.4.9	1	2	4937171	52.2056	1	4837969	86	22		5137	99.6	98.7		100	feces		2015-04-10	2015
108619	Salmonella enterica subsp. enterica serovar Newport RM108	108619	131567;2;1224;1236;91347;543;590;28901;59201;108619	cellular organisms;Bacteria;Pseudomonadota;Gammaproteobacteria;Enterobacterales;Enterobacteriaceae;Salmonella;Salmonella enterica;Salmonella enterica subsp. enterica;Salmonella enterica subsp. enterica serovar Newport	Bacteria	Pseudomonadota	Gammaproteobacteria	Enterobacterales	Enterobacteriaceae	Salmonella	Salmonella enterica	Complete	RM108	Newport				Good	2023-03-01T00:00:00Z			PRJNA929056	SAMN32950805			CP117326			illumina MiSeq + Nanopore Gridion	196X	Unicycler v. v0.4.9		1	4770448	52.2403	1	4770448	85	22		4848	99.6	99.2		100	Pooled small intestine and liver		2020-04-29	2020
108619	Salmonella enterica subsp. enterica serovar Newport RM089	108619	131567;2;1224;1236;91347;543;590;28901;59201;108619	cellular organisms;Bacteria;Pseudomonadota;Gammaproteobacteria;Enterobacterales;Enterobacteriaceae;Salmonella;Salmonella enterica;Salmonella enterica subsp. enterica;Salmonella enterica subsp. enterica serovar Newport	Bacteria	Pseudomonadota	Gammaproteobacteria	Enterobacterales	Enterobacteriaceae	Salmonella	Salmonella enterica	Complete	RM089	Newport	MLST.Salmonella_enterica.45			Good	2023-03-01T00:00:00Z			PRJNA929056	SAMN32950789			CP117365,CP117366			illumina MiSeq + Nanopore Gridion	302X	Unicycler v. v0.4.9	1	2	4977212	52.2287	1	4830628	86	22		5151	99.6	98.7		100	feces		2019-06-13	2019
108619	Salmonella enterica subsp. enterica serovar Newport RM049	108619	131567;2;1224;1236;91347;543;590;28901;59201;108619	cellular organisms;Bacteria;Pseudomonadota;Gammaproteobacteria;Enterobacterales;Enterobacteriaceae;Salmonella;Salmonella enterica;Salmonella enterica subsp. enterica;Salmonella enterica subsp. enterica serovar Newport	Bacteria	Pseudomonadota	Gammaproteobacteria	Enterobacterales	Enterobacteriaceae	Salmonella	Salmonella enterica	Complete	RM049	Newport				Good	2023-03-01T00:00:00Z			PRJNA929056	SAMN32950786			CP117371,CP117372			illumina MiSeq + Nanopore Gridion	189X	Unicycler v. v0.4.9	1	2	4930269	52.2333	1	4831068	86	21		5114	99.6	99		100	feces		2015-10-15	2015
1.16077e+06	Salmonella enterica subsp. enterica serovar Worthington strain 7102.58	1160769	131567;2;1224;1236;91347;543;590;28901;59201;1160769	cellular organisms;Bacteria;Pseudomonadota;Gammaproteobacteria;Enterobacterales;Enterobacteriaceae;Salmonella;Salmonella enterica;Salmonella enterica subsp. enterica;Salmonella enterica subsp. enterica serovar Worthington	Bacteria	Pseudomonadota	Gammaproteobacteria	Enterobacterales	Enterobacteriaceae	Salmonella	Salmonella enterica	Complete	7102.58	Worthington	MLST.Salmonella_enterica.592			Good	2019-04-30T00:00:00Z			PRJNA533232	SAMN11445820	GCA_004923415.1		CP039509,CP039512,CP039511,CP039510,CP039515,CP039514,CP039513	University of Bern	Complete	Oxford Nanopore MiniION; Illumina NovaSeq	40.0x	Canu v. 1.7.1; Pilon v. 1.22	6	7	4989762	52.2351	1	4882236	84	6		5167	99.9	99.1			Stools		2018-11	2018
1.16077e+06	Salmonella enterica subsp. enterica serovar Worthington strain CVM 30148	1160769	131567;2;1224;1236;91347;543;590;28901;59201;1160769	cellular organisms;Bacteria;Pseudomonadota;Gammaproteobacteria;Enterobacterales;Enterobacteriaceae;Salmonella;Salmonella enterica;Salmonella enterica subsp. enterica;Salmonella enterica subsp. enterica serovar Worthington	Bacteria	Pseudomonadota	Gammaproteobacteria	Enterobacterales	Enterobacteriaceae	Salmonella	Salmonella enterica	Complete	CVM 30148	Worthington	MLST.Salmonella_enterica.592			Good	2020-12-31T00:00:00Z	32883017		PRJNA622256	SAMN14504796	GCA_016454225.1		CP051353,CP051354,CP051355	FDA-CVM	Complete	PacBio Sequel	675x	HGAP v. 4	2	3	5089444	52.1355	1	4974390	86	7		5221	99.9	99.4			swine		2003	2003
1.17343e+06	Salmonella enterica subsp. enterica serovar Bareilly str. CFSAN000189	1173427	131567;2;1224;1236;91347;543;590;28901;59201;58096;1173427	cellular organisms;Bacteria;Pseudomonadota;Gammaproteobacteria;Enterobacterales;Enterobacteriaceae;Salmonella;Salmonella enterica;Salmonella enterica subsp. enterica;Salmonella enterica subsp. enterica serovar Bareilly;Salmonella enterica subsp. enterica serovar Bareilly str. CFSAN000189	Bacteria	Pseudomonadota	Gammaproteobacteria	Enterobacterales	Enterobacteriaceae	Salmonella	Salmonella enterica	Complete	CFSAN000189	Bareilly	MLST.Salmonella_enterica.909			Good	2019-11-15T00:00:00Z	31704961		PRJNA498670	SAMN04364135	GCA_009667855.1		CP034177,CP034178	USDA	Complete	Oxford Nanopore MiniION	599.0x	Unicycler v. 10-2018	1	2	4806620	52.21	1	4724806	83	10		4892	97	96.3
1.19284e+06	Salmonella enterica subsp. diarizonae serovar 48:i:z NWU_5	1192842	131567;2;1224;1236;91347;543;590;28901;59204;1192842	cellular organisms;Bacteria;Pseudomonadota;Gammaproteobacteria;Enterobacterales;Enterobacteriaceae;Salmonella;Salmonella enterica;Salmonella enterica subsp. diarizonae;Salmonella enterica subsp. diarizonae serovar 48	Bacteria	Pseudomonadota	Gammaproteobacteria	Enterobacterales	Enterobacteriaceae	Salmonella	Salmonella enterica	Complete	NWU_5	48:i:z				Good	2023-04-23T00:00:00Z			PRJNA947358	SAMN33848916			CP123007			Illumina; Illumina	350.0x	SPAdes v. v3.15.3; SPAdes v. V3.1		1	5371745	51.3095	1	5371745	85	4		5645	99.7	97.1		100			2021-04-20	2021
1.24209e+06	Salmonella enterica subsp. enterica serovar Crossness str. 1422-74 strain 1422-74	1242090	131567;2;1224;1236;91347;543;590;28901;59201;1160741;1242090	cellular organisms;Bacteria;Pseudomonadota;Gammaproteobacteria;Enterobacterales;Enterobacteriaceae;Salmonella;Salmonella enterica;Salmonella enterica subsp. enterica;Salmonella enterica subsp. enterica serovar Crossness;Salmonella enterica subsp. enterica serovar Crossness str. 1422-74	Bacteria	Pseudomonadota	Gammaproteobacteria	Enterobacterales	Enterobacteriaceae	Salmonella	Salmonella enterica	Complete	1422-74	Crossness	MLST.Salmonella_enterica.15			Good	2017-01-30T00:00:00Z			PRJNA177207	SAMN04160812	GCF_001975245.1		CP019408	Laboratory for Foodnorne Zoonoses	Complete	Illumina MiSeq; PacBio	115.0x	SMRT Analysis v. 1.3.3		1	4847468	52.21	1	4847468	86	8		5008	99.7	98.8	0.8	100	Sewage		1973-07-15	1973
1.24211e+06	Salmonella enterica subsp. enterica serovar Krefeld str. SA20030536 strain SA20030536	1242106	131567;2;1224;1236;91347;543;590;28901;59201;1242084;1242106	cellular organisms;Bacteria;Pseudomonadota;Gammaproteobacteria;Enterobacterales;Enterobacteriaceae;Salmonella;Salmonella enterica;Salmonella enterica subsp. enterica;Salmonella enterica subsp. enterica serovar Krefeld;Salmonella enterica subsp. enterica serovar Krefeld str. SA20030536	Bacteria	Pseudomonadota	Gammaproteobacteria	Enterobacterales	Enterobacteriaceae	Salmonella	Salmonella enterica	Complete	SA20030536	Krefeld	MLST.Salmonella_enterica.1799			Good	2017-01-30T00:00:00Z			PRJNA177321	SAMN04160800	GCF_001975445.1		CP019413	Laboratory for Foodborne Zoonoses	Complete	Illumina MiSeq; PacBio	104.0x	SMRT Analysis v. 1.3.3		1	4942273	52.01	1	4942273	84	8		5119	99.6	99.3	0.3	100	Sus scrofa: Cecal content		2002-12-19	2002
1.24362e+06	Salmonella enterica subsp. enterica serovar Enteritidis str. EC20110355	1243620	131567;2;1224;1236;91347;543;590;28901;59201;149539;1243620	cellular organisms;Bacteria;Pseudomonadota;Gammaproteobacteria;Enterobacterales;Enterobacteriaceae;Salmonella;Salmonella enterica;Salmonella enterica subsp. enterica;Salmonella enterica subsp. enterica serovar Enteritidis;Salmonella enterica subsp. enterica serovar Enteritidis str. EC20110355	Bacteria	Pseudomonadota	Gammaproteobacteria	Enterobacterales	Enterobacteriaceae	Salmonella	Salmonella enterica	Complete	enteritidis	serovar enteritidis	MLST.Salmonella_enterica.11			Good	2014-04-02T00:00:00Z	24786953		PRJNA219482	SAMN02384171	GCA_000626295.1	SRR1183747,SRR1183980	CP007250.1	LFZ	Complete	454; Illumina	>100x	MIRA v. 4.0		1	4681839	52.2	1	4681839	83	22		4579	99.3	99	0.3	100	Food Breast-Outbreak		2009	2009
1.24362e+06	Salmonella enterica subsp. enterica serovar Enteritidis str. EC20110356	1243621	131567;2;1224;1236;91347;543;590;28901;59201;149539;1243621	cellular organisms;Bacteria;Pseudomonadota;Gammaproteobacteria;Enterobacterales;Enterobacteriaceae;Salmonella;Salmonella enterica;Salmonella enterica subsp. enterica;Salmonella enterica subsp. enterica serovar Enteritidis;Salmonella enterica subsp. enterica serovar Enteritidis str. EC20110356	Bacteria	Pseudomonadota	Gammaproteobacteria	Enterobacterales	Enterobacteriaceae	Salmonella	Salmonella enterica	Complete	enteritidis	serovar enteritidis	MLST.Salmonella_enterica.11			Good	2014-04-01T00:00:00Z	24786953		PRJNA219482	SAMN02384161	GCA_000623375.1	SRR1183737,SRR1183971	CP007262.1	LFZ	Complete	454; Illumina	>100x	MIRA v. 4.0		1	4682805	52.2	1	4682805	83	22		4586	99.3	99		100	Human-Outbreak		2009	2009
1.24411e+06	Salmonella enterica subsp. enterica serovar Enteritidis str. EC20110357	1244111	131567;2;1224;1236;91347;543;590;28901;59201;149539;1244111	cellular organisms;Bacteria;Pseudomonadota;Gammaproteobacteria;Enterobacterales;Enterobacteriaceae;Salmonella;Salmonella enterica;Salmonella enterica subsp. enterica;Salmonella enterica subsp. enterica serovar Enteritidis;Salmonella enterica subsp. enterica serovar Enteritidis str. EC20110357	Bacteria	Pseudomonadota	Gammaproteobacteria	Enterobacterales	Enterobacteriaceae	Salmonella	Salmonella enterica	Complete	enteritidis	serovar enteritidis	MLST.Salmonella_enterica.11			Good	2014-04-01T00:00:00Z	24786953		PRJNA219482	SAMN02384162	GCA_000623355.1	SRR1183738,SRR1183972	CP007261.1	LFZ	Complete	454; Illumina	>100x	MIRA v. 4.0		1	4678418	52.2	1	4678418	80	22		4578	99.3	99		100	Human-Sporadic		2003	2003
1.24411e+06	Salmonella enterica subsp. enterica serovar Enteritidis str. EC20110358	1244112	131567;2;1224;1236;91347;543;590;28901;59201;149539;1244112	cellular organisms;Bacteria;Pseudomonadota;Gammaproteobacteria;Enterobacterales;Enterobacteriaceae;Salmonella;Salmonella enterica;Salmonella enterica subsp. enterica;Salmonella enterica subsp. enterica serovar Enteritidis;Salmonella enterica subsp. enterica serovar Enteritidis str. EC20110358	Bacteria	Pseudomonadota	Gammaproteobacteria	Enterobacterales	Enterobacteriaceae	Salmonella	Salmonella enterica	Complete	enteritidis	serovar enteritidis	MLST.Salmonella_enterica.11			Good	2014-04-01T00:00:00Z	24786953		PRJNA219482	SAMN02384163	GCA_000623335.1	SRR1183739,SRR1183973	CP007260.1	LFZ	Complete	454; Illumina	>100x	MIRA v. 4.0		1	4678687	52.2	1	4678687	77	22		4583	99.3	99	0.3	100	Human-Sporadic		2009	2009
1.24411e+06	Salmonella enterica subsp. enterica serovar Enteritidis str. EC20110359	1244113	131567;2;1224;1236;91347;543;590;28901;59201;149539;1244113	cellular organisms;Bacteria;Pseudomonadota;Gammaproteobacteria;Enterobacterales;Enterobacteriaceae;Salmonella;Salmonella enterica;Salmonella enterica subsp. enterica;Salmonella enterica subsp. enterica serovar Enteritidis;Salmonella enterica subsp. enterica serovar Enteritidis str. EC20110359	Bacteria	Pseudomonadota	Gammaproteobacteria	Enterobacterales	Enterobacteriaceae	Salmonella	Salmonella enterica	Complete	enteritidis	serovar enteritidis	MLST.Salmonella_enterica.11			Good	2014-04-01T00:00:00Z	24786953		PRJNA219482	SAMN02384164	GCA_000623315.1	SRR1183740,SRR1183974	CP007259.1	LFZ	Complete	454; Illumina	>100x	MIRA v. 4.0		1	4711474	52.2	1	4711474	82	22		4615	99.3	99		100	Human-Sporadic		2004	2004
1.24412e+06	Salmonella enterica subsp. enterica serovar Enteritidis str. EC20110360	1244118	131567;2;1224;1236;91347;543;590;28901;59201;149539;1244118	cellular organisms;Bacteria;Pseudomonadota;Gammaproteobacteria;Enterobacterales;Enterobacteriaceae;Salmonella;Salmonella enterica;Salmonella enterica subsp. enterica;Salmonella enterica subsp. enterica serovar Enteritidis;Salmonella enterica subsp. enterica serovar Enteritidis str. EC20110360	Bacteria	Pseudomonadota	Gammaproteobacteria	Enterobacterales	Enterobacteriaceae	Salmonella	Salmonella enterica	Complete	enteritidis	serovar enteritidis	MLST.Salmonella_enterica.11			Good	2014-04-01T00:00:00Z	24786953		PRJNA219482	SAMN02384166	GCA_000623295.1	SRR1183742,SRR1183976	CP007258.1	LFZ	Complete	454; Illumina	>100x	MIRA v. 4.0		1	4678618	52.2	1	4678618	83	22		4579	99.3	99		100	Human-Sporadic		2004	2004
1.24412e+06	Salmonella enterica subsp. enterica serovar Enteritidis str. EC20110361	1244119	131567;2;1224;1236;91347;543;590;28901;59201;149539;1244119	cellular organisms;Bacteria;Pseudomonadota;Gammaproteobacteria;Enterobacterales;Enterobacteriaceae;Salmonella;Salmonella enterica;Salmonella enterica subsp. enterica;Salmonella enterica subsp. enterica serovar Enteritidis;Salmonella enterica subsp. enterica serovar Enteritidis str. EC20110361	Bacteria	Pseudomonadota	Gammaproteobacteria	Enterobacterales	Enterobacteriaceae	Salmonella	Salmonella enterica	Complete	enteritidis	serovar enteritidis	MLST.Salmonella_enterica.11			Good	2014-04-01T00:00:00Z	24786953		PRJNA219482	SAMN02384167	GCA_000623275.1	SRR1183743,SRR1183977	CP007263.1	LFZ	Complete	454; Illumina	>100x	MIRA v. 4.0		1	4682911	52.2	1	4682911	84	22		4590	99.3	98.9		100	Human-Sporadic		2009	2009
1.24412e+06	Salmonella enterica subsp. enterica serovar Enteritidis str. EC20111095	1244120	131567;2;1224;1236;91347;543;590;28901;59201;149539;1244120	cellular organisms;Bacteria;Pseudomonadota;Gammaproteobacteria;Enterobacterales;Enterobacteriaceae;Salmonella;Salmonella enterica;Salmonella enterica subsp. enterica;Salmonella enterica subsp. enterica serovar Enteritidis;Salmonella enterica subsp. enterica serovar Enteritidis str. EC20111095	Bacteria	Pseudomonadota	Gammaproteobacteria	Enterobacterales	Enterobacteriaceae	Salmonella	Salmonella enterica	Complete	enteritidis	serovar enteritidis	MLST.Salmonella_enterica.11			Good	2014-04-02T00:00:00Z	24786953		PRJNA219482	SAMN02384168	GCA_000626375.1	SRR1183744,SRR1183978	CP007254.1	LFZ	Complete	454; Illumina	>100x	MIRA v. 4.0		1	4679953	52.2	1	4679953	85	22		4574	99.3	99		100	Human-Outbreak		2011	2011
1.24412e+06	Salmonella enterica subsp. enterica serovar Enteritidis str. EC20111175	1244121	131567;2;1224;1236;91347;543;590;28901;59201;149539;1244121	cellular organisms;Bacteria;Pseudomonadota;Gammaproteobacteria;Enterobacterales;Enterobacteriaceae;Salmonella;Salmonella enterica;Salmonella enterica subsp. enterica;Salmonella enterica subsp. enterica serovar Enteritidis;Salmonella enterica subsp. enterica serovar Enteritidis str. EC20111175	Bacteria	Pseudomonadota	Gammaproteobacteria	Enterobacterales	Enterobacteriaceae	Salmonella	Salmonella enterica	Complete	enteritidis	serovar enteritidis	MLST.Salmonella_enterica.11			Good	2014-04-02T00:00:00Z	24786953		PRJNA219482	SAMN02384176	GCA_000626335.1	SRR1183752,SRR1183984	CP007252.1	LFZ	Complete	454; Illumina	>100x	MIRA v. 4.0		1	4679808	52.2	1	4679808	85	22		4583	99.3	98.9		100	Environmental (Chicken Fluff)-Outbreak		2011	2011
1.24412e+06	Salmonella enterica subsp. enterica serovar Enteritidis str. EC20111174	1244122	131567;2;1224;1236;91347;543;590;28901;59201;149539;1244122	cellular organisms;Bacteria;Pseudomonadota;Gammaproteobacteria;Enterobacterales;Enterobacteriaceae;Salmonella;Salmonella enterica;Salmonella enterica subsp. enterica;Salmonella enterica subsp. enterica serovar Enteritidis;Salmonella enterica subsp. enterica serovar Enteritidis str. EC20111174	Bacteria	Pseudomonadota	Gammaproteobacteria	Enterobacterales	Enterobacteriaceae	Salmonella	Salmonella enterica	Complete	enteritidis	serovar enteritidis	MLST.Salmonella_enterica.11			Good	2014-04-02T00:00:00Z	24786953		PRJNA219482	SAMN02384177	GCA_000626355.1	SRR1183753,SRR1183985	CP007253.1	LFZ	Complete	454; Illumina	>100x	MIRA v. 4.0		1	4683803	52.2	1	4683803	86	22		4589	99.3	99	0.3	100	Environmental (Chicken Fluff)-Outbreak		2011	2011
1.27186e+06	Salmonella enterica subsp. enterica serovar Heidelberg str. CFSAN002069	1271864	131567;2;1224;1236;91347;543;590;28901;59201;611;1271864	cellular organisms;Bacteria;Pseudomonadota;Gammaproteobacteria;Enterobacterales;Enterobacteriaceae;Salmonella;Salmonella enterica;Salmonella enterica subsp. enterica;Salmonella enterica subsp. enterica serovar Heidelberg;Salmonella enterica subsp. enterica serovar Heidelberg str. CFSAN002069	Bacteria	Pseudomonadota	Gammaproteobacteria	Enterobacterales	Enterobacteriaceae	Salmonella	Salmonella enterica	Complete	CFSAN002069	Heidelberg	MLST.Salmonella_enterica.15			Good	2013-07-16T00:00:00Z			PRJNA184142	SAMN01832089	GCA_000430085.2		CP005390.1,CP005391.1,CP005389.1	FDA	Complete	PacBio RS	80x	Celera Assembler v. 7	2	3	4932086	52.1202	1	4783952	86	22		4941	99.5	99		100	Chicken
1.29904e+06	Salmonella enterica subsp. enterica serovar Heidelberg str. CFSAN002064	1299044	131567;2;1224;1236;91347;543;590;28901;59201;611;1299044	cellular organisms;Bacteria;Pseudomonadota;Gammaproteobacteria;Enterobacterales;Enterobacteriaceae;Salmonella;Salmonella enterica;Salmonella enterica subsp. enterica;Salmonella enterica subsp. enterica serovar Heidelberg;Salmonella enterica subsp. enterica serovar Heidelberg str. CFSAN002064	Bacteria	Pseudomonadota	Gammaproteobacteria	Enterobacterales	Enterobacteriaceae	Salmonella	Salmonella enterica	Complete	CFSAN002064	serovar Heidelberg	MLST.Salmonella_enterica.15			Good	2013-12-11T00:00:00Z	24903882		PRJNA191769	SAMN01933202	GCA_000505705.1		CP005995.1,CP005994.1	FDA	Complete	PacBio RS	200X	SMRT Analysis v. 2.0.1	1	2	4821559	52.114	1	4783867	86	22		4759	99.5	99		100	stool		2012	2012
1.29928e+06	Salmonella bongori CFSAN000510	1299282	131567;2;1224;1236;91347;543;590;54736;1299282	cellular organisms;Bacteria;Pseudomonadota;Gammaproteobacteria;Enterobacterales;Enterobacteriaceae;Salmonella;Salmonella bongori;Salmonella bongori CFSAN000510	Bacteria	Pseudomonadota	Gammaproteobacteria	Enterobacterales	Enterobacteriaceae	Salmonella	Salmonella bongori	Complete	CFSAN000510				SGSC:3100	Good	2019-11-11T00:00:00Z			PRJNA541970	SAMN01933083	GCA_009648775.1		CP045766	FDA Center for Food Safety and Applied Nutrition	Complete	Oxford Nanopore GridION, Illumina MiSeq	35x	SPAdes, CANU v. 3.12.0, 1.7		1	4459434	51.3291	1	4459434	88	8		4375	99.6	98.8			frog		1972	1972
134047	Salmonella enterica subsp. enterica serovar Bredeney strain CVM 24358	134047	131567;2;1224;1236;91347;543;590;28901;59201;134047	cellular organisms;Bacteria;Pseudomonadota;Gammaproteobacteria;Enterobacterales;Enterobacteriaceae;Salmonella;Salmonella enterica;Salmonella enterica subsp. enterica;Salmonella enterica subsp. enterica serovar Bredeney	Bacteria	Pseudomonadota	Gammaproteobacteria	Enterobacterales	Enterobacteriaceae	Salmonella	Salmonella enterica	Complete	CVM 24358	Bredeney				Good	2020-12-31T00:00:00Z	32883017		PRJNA622256	SAMN14504709	GCA_016454405.1		CP051441,CP051442,CP051443,CP051444,CP051445,CP051446,CP051447,CP051448	FDA-CVM	Complete	PacBio Sequel	352x	HGAP v. 4	7	8	4983854	51.8684	1	4540181	82	8		5189	96.9	96.3			turkey		2002	2002
1.39903e+06	Salmonella enterica subsp. enterica serovar Anatum str. CFSAN003961	1399029	131567;2;1224;1236;91347;543;590;28901;59201;58712;1399029	cellular organisms;Bacteria;Pseudomonadota;Gammaproteobacteria;Enterobacterales;Enterobacteriaceae;Salmonella;Salmonella enterica;Salmonella enterica subsp. enterica;Salmonella enterica subsp. enterica serovar Anatum;Salmonella enterica subsp. enterica serovar Anatum str. CFSAN003961	Bacteria	Pseudomonadota	Gammaproteobacteria	Enterobacterales	Enterobacteriaceae	Salmonella	Salmonella enterica	Complete	CFSAN003961	Anatum				Good	2019-06-30T00:00:00Z			PRJNA186035	SAMN02352684	GCA_006517155.1		CP041183	Center for Food Safety and Applied Nutrition	Complete	PacBio	259x	HGAP v. 3		1	4752859	52.1775	1	4752859	86	9		4902	99.6	97.7			papaya		2011-07-12	2011
1.41245e+06	Salmonella enterica subsp. enterica serovar Enteritidis str. EC20110223	1412451	131567;2;1224;1236;91347;543;590;28901;59201;149539;1412451	cellular organisms;Bacteria;Pseudomonadota;Gammaproteobacteria;Enterobacterales;Enterobacteriaceae;Salmonella;Salmonella enterica;Salmonella enterica subsp. enterica;Salmonella enterica subsp. enterica serovar Enteritidis;Salmonella enterica subsp. enterica serovar Enteritidis str. EC20110223	Bacteria	Pseudomonadota	Gammaproteobacteria	Enterobacterales	Enterobacteriaceae	Salmonella	Salmonella enterica	Complete	enteritidis	serovar enteritidis	MLST.Salmonella_enterica.11			Good	2014-04-01T00:00:00Z	24786953		PRJNA219482	SAMN02384165	GCA_000623175.1	SRR1183741,SRR1183975	CP007266.1	LFZ	Complete	454; Illumina		MIRA v. 4.0		1	4771577	52.2	1	4771577	81	22		4713	99.3	98.5	0.5	100	Human- mung bean-Outbreak		2005	2005
1.41245e+06	Salmonella enterica subsp. enterica serovar Enteritidis str. SA19992322	1412452	131567;2;1224;1236;91347;543;590;28901;59201;149539;1412452	cellular organisms;Bacteria;Pseudomonadota;Gammaproteobacteria;Enterobacterales;Enterobacteriaceae;Salmonella;Salmonella enterica;Salmonella enterica subsp. enterica;Salmonella enterica subsp. enterica serovar Enteritidis;Salmonella enterica subsp. enterica serovar Enteritidis str. SA19992322	Bacteria	Pseudomonadota	Gammaproteobacteria	Enterobacterales	Enterobacteriaceae	Salmonella	Salmonella enterica	Complete	enteritidis	serovar enteritidis	MLST.Salmonella_enterica.11			Good	2014-04-01T00:00:00Z	24786953		PRJNA219482	SAMN02384169	GCA_000623455.1	SRR1183745	CP007291.1	LFZ	Complete	Illumina		MIRA v. 4.0		1	4685855	52.1	1	4685855	80	34		4599	99.2	98.5		100	Human-Stool		1998	1998
1.41245e+06	Salmonella enterica subsp. enterica serovar Enteritidis str. EC20090641	1412453	131567;2;1224;1236;91347;543;590;28901;59201;149539;1412453	cellular organisms;Bacteria;Pseudomonadota;Gammaproteobacteria;Enterobacterales;Enterobacteriaceae;Salmonella;Salmonella enterica;Salmonella enterica subsp. enterica;Salmonella enterica subsp. enterica serovar Enteritidis;Salmonella enterica subsp. enterica serovar Enteritidis str. EC20090641	Bacteria	Pseudomonadota	Gammaproteobacteria	Enterobacterales	Enterobacteriaceae	Salmonella	Salmonella enterica	Complete	enteritidis	serovar enteritidis	MLST.Salmonella_enterica.11			Good	2014-04-02T00:00:00Z	24786953		PRJNA219482	SAMN02384172	GCA_000626275.1	SRR1183748,SRR1183981	CP007249.1	LFZ	Complete					1	4714279	52.2	1	4714279	78	22		4617	99.3	99		100	chicken-abbatoir-Sporadic		2008	2008
1.41245e+06	Salmonella enterica subsp. enterica serovar Enteritidis str. EC20090698	1412454	131567;2;1224;1236;91347;543;590;28901;59201;149539;1412454	cellular organisms;Bacteria;Pseudomonadota;Gammaproteobacteria;Enterobacterales;Enterobacteriaceae;Salmonella;Salmonella enterica;Salmonella enterica subsp. enterica;Salmonella enterica subsp. enterica serovar Enteritidis;Salmonella enterica subsp. enterica serovar Enteritidis str. EC20090698	Bacteria	Pseudomonadota	Gammaproteobacteria	Enterobacterales	Enterobacteriaceae	Salmonella	Salmonella enterica	Complete	enteritidis	serovar enteritidis	MLST.Salmonella_enterica.11			Good	2014-04-02T00:00:00Z	24786953		PRJNA219482	SAMN02384173	GCA_000626255.1	SRR1183749,SRR1183982	CP007248.1	LFZ	Complete					1	4680996	52.2	1	4680996	77	22		4581	99.3	99		100	chicken-abbatoir-Sporadic		2008	2008
1.41246e+06	Salmonella enterica subsp. enterica serovar Enteritidis str. EC20110221	1412455	131567;2;1224;1236;91347;543;590;28901;59201;149539;1412455	cellular organisms;Bacteria;Pseudomonadota;Gammaproteobacteria;Enterobacterales;Enterobacteriaceae;Salmonella;Salmonella enterica;Salmonella enterica subsp. enterica;Salmonella enterica subsp. enterica serovar Enteritidis;Salmonella enterica subsp. enterica serovar Enteritidis str. EC20110221	Bacteria	Pseudomonadota	Gammaproteobacteria	Enterobacterales	Enterobacteriaceae	Salmonella	Salmonella enterica	Complete	enteritidis	serovar enteritidis	MLST.Salmonella_enterica.11			Good	2014-04-02T00:00:00Z	24786953		PRJNA219482	SAMN02384174	GCA_000626235.1	SRR1183750,SRR1183983	CP007247.1	LFZ	Complete					1	4709033	52.2	1	4709033	82	22		4609	99.3	99		100	Food- mung bean-Outbreak		2005	2005
1.41246e+06	Salmonella enterica subsp. enterica serovar Enteritidis str. EC20110222	1412456	131567;2;1224;1236;91347;543;590;28901;59201;149539;1412456	cellular organisms;Bacteria;Pseudomonadota;Gammaproteobacteria;Enterobacterales;Enterobacteriaceae;Salmonella;Salmonella enterica;Salmonella enterica subsp. enterica;Salmonella enterica subsp. enterica serovar Enteritidis;Salmonella enterica subsp. enterica serovar Enteritidis str. EC20110222	Bacteria	Pseudomonadota	Gammaproteobacteria	Enterobacterales	Enterobacteriaceae	Salmonella	Salmonella enterica	Complete	enteritidis	serovar enteritidis	MLST.Salmonella_enterica.11			Good	2014-04-01T00:00:00Z	24786953		PRJNA219482	SAMN02384175	GCA_000624275.1	SRR1183751	CP007323.1	LFZ	Complete	Illumina		MIRA v. 4.0		1	4686121	52.2	1	4686121	85	24		4536	99.3	99		100	Food- mung bean-Outbreak		2005	2005
1.41246e+06	Salmonella enterica subsp. enterica serovar Enteritidis str. EC20100101	1412457	131567;2;1224;1236;91347;543;590;28901;59201;149539;1412457	cellular organisms;Bacteria;Pseudomonadota;Gammaproteobacteria;Enterobacterales;Enterobacteriaceae;Salmonella;Salmonella enterica;Salmonella enterica subsp. enterica;Salmonella enterica subsp. enterica serovar Enteritidis;Salmonella enterica subsp. enterica serovar Enteritidis str. EC20100101	Bacteria	Pseudomonadota	Gammaproteobacteria	Enterobacterales	Enterobacteriaceae	Salmonella	Salmonella enterica	Complete	enteritidis	serovar enteritidis				Good	2014-04-02T00:00:00Z	24786953		PRJNA219482	SAMN02384178	GCA_000626215.1	SRR1183754,SRR1183986	CP007246.1	LFZ	Complete					1	4654156	52.2	1	4654156	84	22		4557	99.1	98.5		99.5	chicken		2009	2009
1.41246e+06	Salmonella enterica subsp. enterica serovar Enteritidis str. EC20100103	1412458	131567;2;1224;1236;91347;543;590;28901;59201;149539;1412458	cellular organisms;Bacteria;Pseudomonadota;Gammaproteobacteria;Enterobacterales;Enterobacteriaceae;Salmonella;Salmonella enterica;Salmonella enterica subsp. enterica;Salmonella enterica subsp. enterica serovar Enteritidis;Salmonella enterica subsp. enterica serovar Enteritidis str. EC20100103	Bacteria	Pseudomonadota	Gammaproteobacteria	Enterobacterales	Enterobacteriaceae	Salmonella	Salmonella enterica	Complete	enteritidis	serovar enteritidis	MLST.Salmonella_enterica.11			Good	2014-04-01T00:00:00Z	24786953		PRJNA219482	SAMN02384179	GCA_000626115.1	SRR1183755,SRR1183987	CP007420.1	LFZ	Complete	454; Illumina		MIRA v. 4.0		1	4735383	52.2	1	4735383	82	22		4677	99.3	98.8		100	chicken		2009	2009
1.41246e+06	Salmonella enterica subsp. enterica serovar Enteritidis str. EC20090193	1412459	131567;2;1224;1236;91347;543;590;28901;59201;149539;1412459	cellular organisms;Bacteria;Pseudomonadota;Gammaproteobacteria;Enterobacterales;Enterobacteriaceae;Salmonella;Salmonella enterica;Salmonella enterica subsp. enterica;Salmonella enterica subsp. enterica serovar Enteritidis;Salmonella enterica subsp. enterica serovar Enteritidis str. EC20090193	Bacteria	Pseudomonadota	Gammaproteobacteria	Enterobacterales	Enterobacteriaceae	Salmonella	Salmonella enterica	Complete	enteritidis	serovar enteritidis	MLST.Salmonella_enterica.11			Good	2014-04-01T00:00:00Z	24786953		PRJNA219482	SAMN02384180	GCA_000623775.1	SRR1183756,SRR1183988	CP007321.1	LFZ	Complete	454; Illumina		MIRA v. 4.0		1	4774402	52.1	1	4774402	83	22		4716	99.3	98.9		100	chicken		2008	2008
1.41246e+06	Salmonella enterica subsp. enterica serovar Enteritidis str. EC20090135	1412460	131567;2;1224;1236;91347;543;590;28901;59201;149539;1412460	cellular organisms;Bacteria;Pseudomonadota;Gammaproteobacteria;Enterobacterales;Enterobacteriaceae;Salmonella;Salmonella enterica;Salmonella enterica subsp. enterica;Salmonella enterica subsp. enterica serovar Enteritidis;Salmonella enterica subsp. enterica serovar Enteritidis str. EC20090135	Bacteria	Pseudomonadota	Gammaproteobacteria	Enterobacterales	Enterobacteriaceae	Salmonella	Salmonella enterica	Complete	enteritidis	serovar enteritidis	MLST.Salmonella_enterica.11			Good	2014-04-01T00:00:00Z	24786953		PRJNA219482	SAMN02384181	GCA_000623755.1	SRR1183757,SRR1183989	CP007320.1	LFZ	Complete	454; Illumina		MIRA v. 4.0		1	4771194	52.2	1	4771194	85	23		4713	99.4	98.7	0.5	100	chicken		2008	2008
1.41246e+06	Salmonella enterica subsp. enterica serovar Enteritidis str. EC20090332	1412461	131567;2;1224;1236;91347;543;590;28901;59201;149539;1412461	cellular organisms;Bacteria;Pseudomonadota;Gammaproteobacteria;Enterobacterales;Enterobacteriaceae;Salmonella;Salmonella enterica;Salmonella enterica subsp. enterica;Salmonella enterica subsp. enterica serovar Enteritidis;Salmonella enterica subsp. enterica serovar Enteritidis str. EC20090332	Bacteria	Pseudomonadota	Gammaproteobacteria	Enterobacterales	Enterobacteriaceae	Salmonella	Salmonella enterica	Complete	enteritidis	serovar enteritidis	MLST.Salmonella_enterica.11			Good	2014-04-01T00:00:00Z	24786953		PRJNA219482	SAMN02384182	GCA_000623795.1	SRR1183758,SRR1183990	CP007322.1	LFZ	Complete	454; Illumina		MIRA v. 4.0		1	4785193	52.2	1	4785193	84	22		4734	99.3	98.9	0.3	100	chicken		2008	2008
1.41246e+06	Salmonella enterica subsp. enterica serovar Enteritidis str. EC20090531	1412462	131567;2;1224;1236;91347;543;590;28901;59201;149539;1412462	cellular organisms;Bacteria;Pseudomonadota;Gammaproteobacteria;Enterobacterales;Enterobacteriaceae;Salmonella;Salmonella enterica;Salmonella enterica subsp. enterica;Salmonella enterica subsp. enterica serovar Enteritidis;Salmonella enterica subsp. enterica serovar Enteritidis str. EC20090531	Bacteria	Pseudomonadota	Gammaproteobacteria	Enterobacterales	Enterobacteriaceae	Salmonella	Salmonella enterica	Complete	enteritidis	serovar enteritidis	MLST.Salmonella_enterica.11			Good	2014-04-01T00:00:00Z	24786953		PRJNA219482	SAMN02384183	GCA_000626155.1	SRR1183759,SRR1183991	CP007422.1	LFZ	Complete	454; Illumina		MIRA v. 4.0		1	4734890	52.2	1	4734890	82	22		4679	99.3	98.9		100	chicken		2009	2009
1.41246e+06	Salmonella enterica subsp. enterica serovar Enteritidis str. EC20090884	1412463	131567;2;1224;1236;91347;543;590;28901;59201;149539;1412463	cellular organisms;Bacteria;Pseudomonadota;Gammaproteobacteria;Enterobacterales;Enterobacteriaceae;Salmonella;Salmonella enterica;Salmonella enterica subsp. enterica;Salmonella enterica subsp. enterica serovar Enteritidis;Salmonella enterica subsp. enterica serovar Enteritidis str. EC20090884	Bacteria	Pseudomonadota	Gammaproteobacteria	Enterobacterales	Enterobacteriaceae	Salmonella	Salmonella enterica	Complete	enteritidis	serovar enteritidis	MLST.Salmonella_enterica.11			Good	2014-04-01T00:00:00Z	24786953		PRJNA219482	SAMN02384184	GCA_000626135.1	SRR1183760,SRR1183992	CP007421.1	LFZ	Complete	454; Illumina		MIRA v. 4.0		1	4760449	52.1	1	4760449	81	22		4714	99.2	98.7		100	chicken		2009	2009
1.41246e+06	Salmonella enterica subsp. enterica serovar Enteritidis str. EC20100130	1412464	131567;2;1224;1236;91347;543;590;28901;59201;149539;1412464	cellular organisms;Bacteria;Pseudomonadota;Gammaproteobacteria;Enterobacterales;Enterobacteriaceae;Salmonella;Salmonella enterica;Salmonella enterica subsp. enterica;Salmonella enterica subsp. enterica serovar Enteritidis;Salmonella enterica subsp. enterica serovar Enteritidis str. EC20100130	Bacteria	Pseudomonadota	Gammaproteobacteria	Enterobacterales	Enterobacteriaceae	Salmonella	Salmonella enterica	Complete	EC20100130		MLST.Salmonella_enterica.11			Good	2014-05-14T00:00:00Z	24786953		PRJNA219482	SAMN02384185	GCF_000831045.1	SRR1183761,SRR1183993	CP007358	LFZ	Complete	454; Illumina		MIRA v. 4.0		1	4773474	52.15	1	4773474	79	16		4824	99.6	99.3	0.3	100	chicken		2009	2009
1.41247e+06	Salmonella enterica subsp. enterica serovar Enteritidis str. EC20100134	1412465	131567;2;1224;1236;91347;543;590;28901;59201;149539;1412465	cellular organisms;Bacteria;Pseudomonadota;Gammaproteobacteria;Enterobacterales;Enterobacteriaceae;Salmonella;Salmonella enterica;Salmonella enterica subsp. enterica;Salmonella enterica subsp. enterica serovar Enteritidis;Salmonella enterica subsp. enterica serovar Enteritidis str. EC20100134	Bacteria	Pseudomonadota	Gammaproteobacteria	Enterobacterales	Enterobacteriaceae	Salmonella	Salmonella enterica	Complete	EC20100134		MLST.Salmonella_enterica.11			Good	2014-05-14T00:00:00Z	24786953		PRJNA219482	SAMN02384186	GCF_000831025.1	SRR1183762,SRR1183994	CP007359	LFZ	Complete	454; Illumina		MIRA v. 4.0		1	4766248	52.15	1	4766248	80	16		4819	99.6	99.3		100	chicken		2009	2009
1.41247e+06	Salmonella enterica subsp. enterica serovar Enteritidis str. EC20120002	1412466	131567;2;1224;1236;91347;543;590;28901;59201;149539;1412466	cellular organisms;Bacteria;Pseudomonadota;Gammaproteobacteria;Enterobacterales;Enterobacteriaceae;Salmonella;Salmonella enterica;Salmonella enterica subsp. enterica;Salmonella enterica subsp. enterica serovar Enteritidis;Salmonella enterica subsp. enterica serovar Enteritidis str. EC20120002	Bacteria	Pseudomonadota	Gammaproteobacteria	Enterobacterales	Enterobacteriaceae	Salmonella	Salmonella enterica	Complete	enteritidis	serovar enteritidis	MLST.Salmonella_enterica.11			Good	2014-04-01T00:00:00Z	24786953		PRJNA219482	SAMN02384187	GCA_000624395.1	SRR1183763,SRR1183995	CP007329.1	LFZ	Complete	454; Illumina		MIRA v. 4.0		1	4733557	52.1	1	4733557	77	22		4701	99.3	98.7	0.3	100	Broiler		2010	2010
1.41247e+06	Salmonella enterica subsp. enterica serovar Enteritidis str. EC20120003	1412467	131567;2;1224;1236;91347;543;590;28901;59201;149539;1412467	cellular organisms;Bacteria;Pseudomonadota;Gammaproteobacteria;Enterobacterales;Enterobacteriaceae;Salmonella;Salmonella enterica;Salmonella enterica subsp. enterica;Salmonella enterica subsp. enterica serovar Enteritidis;Salmonella enterica subsp. enterica serovar Enteritidis str. EC20120003	Bacteria	Pseudomonadota	Gammaproteobacteria	Enterobacterales	Enterobacteriaceae	Salmonella	Salmonella enterica	Complete	enteritidis	serovar enteritidis	MLST.Salmonella_enterica.11			Good	2014-04-01T00:00:00Z	24786953		PRJNA219482	SAMN02384188	GCA_000624415.1	SRR1183764,SRR1183996	CP007330.1	LFZ	Complete	454; Illumina		MIRA v. 4.0		1	4730655	52.2	1	4730655	80	23		4684	99.4	99		100	Cattle		2005	2005
1.41247e+06	Salmonella enterica subsp. enterica serovar Enteritidis str. EC20120005	1412468	131567;2;1224;1236;91347;543;590;28901;59201;149539;1412468	cellular organisms;Bacteria;Pseudomonadota;Gammaproteobacteria;Enterobacterales;Enterobacteriaceae;Salmonella;Salmonella enterica;Salmonella enterica subsp. enterica;Salmonella enterica subsp. enterica serovar Enteritidis;Salmonella enterica subsp. enterica serovar Enteritidis str. EC20120005	Bacteria	Pseudomonadota	Gammaproteobacteria	Enterobacterales	Enterobacteriaceae	Salmonella	Salmonella enterica	Complete	enteritidis	serovar enteritidis	MLST.Salmonella_enterica.11			Good	2014-04-01T00:00:00Z	24786953		PRJNA219482	SAMN02384189	GCA_000623195.1	SRR1183765,SRR1183997	CP007267.1	LFZ	Complete	454; Illumina		MIRA v. 4.0		1	4767675	52.1	1	4767675	82	22		4725	99.2	98.7		100	Broiler		2011	2011
1.41247e+06	Salmonella enterica subsp. enterica serovar Enteritidis str. EC20120007	1412469	131567;2;1224;1236;91347;543;590;28901;59201;149539;1412469	cellular organisms;Bacteria;Pseudomonadota;Gammaproteobacteria;Enterobacterales;Enterobacteriaceae;Salmonella;Salmonella enterica;Salmonella enterica subsp. enterica;Salmonella enterica subsp. enterica serovar Enteritidis;Salmonella enterica subsp. enterica serovar Enteritidis str. EC20120007	Bacteria	Pseudomonadota	Gammaproteobacteria	Enterobacterales	Enterobacteriaceae	Salmonella	Salmonella enterica	Complete	enteritidis	serovar enteritidis	MLST.Salmonella_enterica.11			Good	2014-04-01T00:00:00Z	24786953		PRJNA219482	SAMN02384190	GCA_000624435.1	SRR1183766,SRR1183998	CP007331.1	LFZ	Complete	454; Illumina		MIRA v. 4.0		1	4744525	52.1	1	4744525	77	23		4707	99.4	98.7	0.2	100	Broiler		2011	2011
1.41247e+06	Salmonella enterica subsp. enterica serovar Enteritidis str. EC20120008	1412470	131567;2;1224;1236;91347;543;590;28901;59201;149539;1412470	cellular organisms;Bacteria;Pseudomonadota;Gammaproteobacteria;Enterobacterales;Enterobacteriaceae;Salmonella;Salmonella enterica;Salmonella enterica subsp. enterica;Salmonella enterica subsp. enterica serovar Enteritidis;Salmonella enterica subsp. enterica serovar Enteritidis str. EC20120008	Bacteria	Pseudomonadota	Gammaproteobacteria	Enterobacterales	Enterobacteriaceae	Salmonella	Salmonella enterica	Complete	enteritidis	serovar enteritidis	MLST.Salmonella_enterica.11			Good	2014-04-02T00:00:00Z	24786953		PRJNA219482	SAMN02384191	GCA_000626195.1	SRR1183767,SRR1183999	CP007245.1	LFZ	Complete					1	4711924	52.2	1	4711924	84	22		4622	99.3	99	0.5	100	Reptile		2006	2006
1.41247e+06	Salmonella enterica subsp. enterica serovar Enteritidis str. SA19980677	1412472	131567;2;1224;1236;91347;543;590;28901;59201;149539;1412472	cellular organisms;Bacteria;Pseudomonadota;Gammaproteobacteria;Enterobacterales;Enterobacteriaceae;Salmonella;Salmonella enterica;Salmonella enterica subsp. enterica;Salmonella enterica subsp. enterica serovar Enteritidis;Salmonella enterica subsp. enterica serovar Enteritidis str. SA19980677	Bacteria	Pseudomonadota	Gammaproteobacteria	Enterobacterales	Enterobacteriaceae	Salmonella	Salmonella enterica	Complete	enteritidis	serovar enteritidis	MLST.Salmonella_enterica.11			Good	2014-04-01T00:00:00Z	24786953		PRJNA219482	SAMN02384193	GCA_000623715.1	SRR1183769	CP007285.1	LFZ	Complete	Illumina		MIRA v. 4.0		1	4685850	52.1	1	4685850	79	31		4603	98.8	98.4		100	Animal - Chicken-Environment swab		1998	1998
1.41247e+06	Salmonella enterica subsp. enterica serovar Enteritidis str. SA19970510	1412473	131567;2;1224;1236;91347;543;590;28901;59201;149539;1412473	cellular organisms;Bacteria;Pseudomonadota;Gammaproteobacteria;Enterobacterales;Enterobacteriaceae;Salmonella;Salmonella enterica;Salmonella enterica subsp. enterica;Salmonella enterica subsp. enterica serovar Enteritidis;Salmonella enterica subsp. enterica serovar Enteritidis str. SA19970510	Bacteria	Pseudomonadota	Gammaproteobacteria	Enterobacterales	Enterobacteriaceae	Salmonella	Salmonella enterica	Complete	enteritidis	serovar enteritidis	MLST.Salmonella_enterica.11			Good	2014-04-01T00:00:00Z	24786953		PRJNA219482	SAMN02384194	GCA_000623655.1	SRR1183770	CP007282.1	LFZ	Complete	Illumina		MIRA v. 4.0		1	4685849	52.1	1	4685849	80	29		4581	99.3	98.7		100	Animal - Chicken-Environment swab		1997	1997
1.41247e+06	Salmonella enterica subsp. enterica serovar Enteritidis str. SA19970769	1412474	131567;2;1224;1236;91347;543;590;28901;59201;149539;1412474	cellular organisms;Bacteria;Pseudomonadota;Gammaproteobacteria;Enterobacterales;Enterobacteriaceae;Salmonella;Salmonella enterica;Salmonella enterica subsp. enterica;Salmonella enterica subsp. enterica serovar Enteritidis;Salmonella enterica subsp. enterica serovar Enteritidis str. SA19970769	Bacteria	Pseudomonadota	Gammaproteobacteria	Enterobacterales	Enterobacteriaceae	Salmonella	Salmonella enterica	Complete	enteritidis	serovar enteritidis	MLST.Salmonella_enterica.11			Good	2014-04-01T00:00:00Z	24786953		PRJNA219482	SAMN02384195	GCA_000623675.1	SRR1183771	CP007283.1	LFZ	Complete	Illumina		MIRA v. 4.0		1	4685849	52.1	1	4685849	79	33		4588	98.5	97.9		99.7	Animal - Chicken-Egg		1997	1997
1.41248e+06	Salmonella enterica subsp. enterica serovar Enteritidis str. SA20094682	1412476	131567;2;1224;1236;91347;543;590;28901;59201;149539;1412476	cellular organisms;Bacteria;Pseudomonadota;Gammaproteobacteria;Enterobacterales;Enterobacteriaceae;Salmonella;Salmonella enterica;Salmonella enterica subsp. enterica;Salmonella enterica subsp. enterica serovar Enteritidis;Salmonella enterica subsp. enterica serovar Enteritidis str. SA20094682	Bacteria	Pseudomonadota	Gammaproteobacteria	Enterobacterales	Enterobacteriaceae	Salmonella	Salmonella enterica	Complete	enteritidis	serovar enteritidis	MLST.Salmonella_enterica.11			Good	2014-04-01T00:00:00Z	24786953		PRJNA219482	SAMN02384197	GCA_000625695.1	SRR1183773	CP007431.1	LFZ	Complete	Illumina		MIRA v. 4.0		1	4686043	52.1	1	4686043	79	39		4537	98.9	98.6		99.5	Animal - Chicken-Cecum		2009	2009
1.41248e+06	Salmonella enterica subsp. enterica serovar Enteritidis str. SA20084384	1412477	131567;2;1224;1236;91347;543;590;28901;59201;149539;1412477	cellular organisms;Bacteria;Pseudomonadota;Gammaproteobacteria;Enterobacterales;Enterobacteriaceae;Salmonella;Salmonella enterica;Salmonella enterica subsp. enterica;Salmonella enterica subsp. enterica serovar Enteritidis;Salmonella enterica subsp. enterica serovar Enteritidis str. SA20084384	Bacteria	Pseudomonadota	Gammaproteobacteria	Enterobacterales	Enterobacteriaceae	Salmonella	Salmonella enterica	Complete	enteritidis	serovar enteritidis	MLST.Salmonella_enterica.11			Good	2014-04-01T00:00:00Z	24786953		PRJNA219482	SAMN02384198	GCA_000623535.1	SRR1183774	CP007295.1	LFZ	Complete	Illumina		MIRA v. 4.0		1	4685723	52	1	4685723	78	34		4514	98.1	97.6		97.7	Food		2008	2008
1.41248e+06	Salmonella enterica subsp. enterica serovar Enteritidis str. SA20084824	1412478	131567;2;1224;1236;91347;543;590;28901;59201;149539;1412478	cellular organisms;Bacteria;Pseudomonadota;Gammaproteobacteria;Enterobacterales;Enterobacteriaceae;Salmonella;Salmonella enterica;Salmonella enterica subsp. enterica;Salmonella enterica subsp. enterica serovar Enteritidis;Salmonella enterica subsp. enterica serovar Enteritidis str. SA20084824	Bacteria	Pseudomonadota	Gammaproteobacteria	Enterobacterales	Enterobacteriaceae	Salmonella	Salmonella enterica	Complete	enteritidis	serovar enteritidis				Good	2014-04-02T00:00:00Z	24786953		PRJNA219482	SAMN02384199	GCA_000626495.1	SRR1183775	CP007467.1	LFZ	Complete	Illumina		MIRA v. 4.0		1	4581495	52.2	1	4581495	68	12		4546	97.6	96.8	0.5	96.4	Animal - Chicken-Fluff (hatchery)		2008	2008
1.41248e+06	Salmonella enterica subsp. enterica serovar Enteritidis str. SA20094177	1412479	131567;2;1224;1236;91347;543;590;28901;59201;149539;1412479	cellular organisms;Bacteria;Pseudomonadota;Gammaproteobacteria;Enterobacterales;Enterobacteriaceae;Salmonella;Salmonella enterica;Salmonella enterica subsp. enterica;Salmonella enterica subsp. enterica serovar Enteritidis;Salmonella enterica subsp. enterica serovar Enteritidis str. SA20094177	Bacteria	Pseudomonadota	Gammaproteobacteria	Enterobacterales	Enterobacteriaceae	Salmonella	Salmonella enterica	Complete	enteritidis	serovar enteritidis				Good	2014-04-02T00:00:00Z	24786953		PRJNA219482	SAMN02384200	GCA_000626515.1	SRR1183776	CP007468.1	LFZ	Complete	Illumina		MIRA v. 4.0		1	4654466	52.1	1	4654466	71	13		4634	97.2	96.1	0.7	97.9	Food		2009	2009
1.41248e+06	Salmonella enterica subsp. enterica serovar Enteritidis str. SA20084644	1412480	131567;2;1224;1236;91347;543;590;28901;59201;149539;1412480	cellular organisms;Bacteria;Pseudomonadota;Gammaproteobacteria;Enterobacterales;Enterobacteriaceae;Salmonella;Salmonella enterica;Salmonella enterica subsp. enterica;Salmonella enterica subsp. enterica serovar Enteritidis;Salmonella enterica subsp. enterica serovar Enteritidis str. SA20084644	Bacteria	Pseudomonadota	Gammaproteobacteria	Enterobacterales	Enterobacteriaceae	Salmonella	Salmonella enterica	Complete	enteritidis	serovar enteritidis	MLST.Salmonella_enterica.11			Good	2014-04-02T00:00:00Z	24786953		PRJNA219482	SAMN02384201	GCA_000626475.1	SRR1183777	CP007466.1	LFZ	Complete	Illumina		MIRA v. 4.0		1	4572802	52.2	1	4572802	73	12		4535	96.4	95.9	0.3	97	Animal - Avian		2008	2008
1.41248e+06	Salmonella enterica subsp. enterica serovar Enteritidis str. SA20121703	1412483	131567;2;1224;1236;91347;543;590;28901;59201;149539;1412483	cellular organisms;Bacteria;Pseudomonadota;Gammaproteobacteria;Enterobacterales;Enterobacteriaceae;Salmonella;Salmonella enterica;Salmonella enterica subsp. enterica;Salmonella enterica subsp. enterica serovar Enteritidis;Salmonella enterica subsp. enterica serovar Enteritidis str. SA20121703	Bacteria	Pseudomonadota	Gammaproteobacteria	Enterobacterales	Enterobacteriaceae	Salmonella	Salmonella enterica	Complete	enteritidis	serovar enteritidis	MLST.Salmonella_enterica.11			Good	2014-04-01T00:00:00Z	24786953		PRJNA219482	SAMN02384204	GCA_000624815.1	SRR1183780	CP007372.1	LFZ	Complete	Illumina		MIRA v. 4.0		1	4685863	52.1	1	4685863	75	35		4531	99.3	98.9		100	Food		2012	2012
1.41248e+06	Salmonella enterica subsp. enterica serovar Enteritidis str. SA20094521	1412484	131567;2;1224;1236;91347;543;590;28901;59201;149539;1412484	cellular organisms;Bacteria;Pseudomonadota;Gammaproteobacteria;Enterobacterales;Enterobacteriaceae;Salmonella;Salmonella enterica;Salmonella enterica subsp. enterica;Salmonella enterica subsp. enterica serovar Enteritidis;Salmonella enterica subsp. enterica serovar Enteritidis str. SA20094521	Bacteria	Pseudomonadota	Gammaproteobacteria	Enterobacterales	Enterobacteriaceae	Salmonella	Salmonella enterica	Complete	enteritidis	serovar enteritidis	MLST.Salmonella_enterica.11			Good	2014-04-01T00:00:00Z	24786953		PRJNA219482	SAMN02384205	GCA_000624115.1	SRR1183781	CP007315.1	LFZ	Complete	Illumina		MIRA v. 4.0		1	4685855	52.1	1	4685855	78	36		4528	99.1	98.7		100	Food		2009	2009
1.41249e+06	Salmonella enterica subsp. enterica serovar Enteritidis str. SA19981522	1412485	131567;2;1224;1236;91347;543;590;28901;59201;149539;1412485	cellular organisms;Bacteria;Pseudomonadota;Gammaproteobacteria;Enterobacterales;Enterobacteriaceae;Salmonella;Salmonella enterica;Salmonella enterica subsp. enterica;Salmonella enterica subsp. enterica serovar Enteritidis;Salmonella enterica subsp. enterica serovar Enteritidis str. SA19981522	Bacteria	Pseudomonadota	Gammaproteobacteria	Enterobacterales	Enterobacteriaceae	Salmonella	Salmonella enterica	Complete	enteritidis	serovar enteritidis	MLST.Salmonella_enterica.11			Good	2014-04-01T00:00:00Z	24786953		PRJNA219482	SAMN02384206	GCA_000623735.1	SRR1183782	CP007286.1	LFZ	Complete	Illumina		MIRA v. 4.0		1	4685819	52.1	1	4685819	80	30		4588	99.3	98.7		100	Animal - Avian-Environment swab		1998	1998
1.41249e+06	Salmonella enterica subsp. enterica serovar Enteritidis str. SA19981857	1412486	131567;2;1224;1236;91347;543;590;28901;59201;149539;1412486	cellular organisms;Bacteria;Pseudomonadota;Gammaproteobacteria;Enterobacterales;Enterobacteriaceae;Salmonella;Salmonella enterica;Salmonella enterica subsp. enterica;Salmonella enterica subsp. enterica serovar Enteritidis;Salmonella enterica subsp. enterica serovar Enteritidis str. SA19981857	Bacteria	Pseudomonadota	Gammaproteobacteria	Enterobacterales	Enterobacteriaceae	Salmonella	Salmonella enterica	Complete	enteritidis	serovar enteritidis	MLST.Salmonella_enterica.11			Good	2014-04-01T00:00:00Z	24786953		PRJNA219482	SAMN02384207	GCA_000623395.1	SRR1183783	CP007288.1	LFZ	Complete	Illumina		MIRA v. 4.0		1	4685839	52.1	1	4685839	80	30		4582	99.1	98.7		100	Animal - Avian		1998	1998
1.41249e+06	Salmonella enterica subsp. enterica serovar Enteritidis str. SA19960848	1412487	131567;2;1224;1236;91347;543;590;28901;59201;149539;1412487	cellular organisms;Bacteria;Pseudomonadota;Gammaproteobacteria;Enterobacterales;Enterobacteriaceae;Salmonella;Salmonella enterica;Salmonella enterica subsp. enterica;Salmonella enterica subsp. enterica serovar Enteritidis;Salmonella enterica subsp. enterica serovar Enteritidis str. SA19960848	Bacteria	Pseudomonadota	Gammaproteobacteria	Enterobacterales	Enterobacteriaceae	Salmonella	Salmonella enterica	Complete	enteritidis	serovar enteritidis	MLST.Salmonella_enterica.11			Good	2014-04-01T00:00:00Z	24786953		PRJNA219482	SAMN02384208	GCA_000623615.1	SRR1183784	CP007280.1	LFZ	Complete	Illumina		MIRA v. 4.0		1	4685849	52.1	1	4685849	80	33		4579	99.3	98.7		100	Animal - Chicken-Litter		1996	1996
1.41249e+06	Salmonella enterica subsp. enterica serovar Enteritidis str. SA20083636	1412490	131567;2;1224;1236;91347;543;590;28901;59201;149539;1412490	cellular organisms;Bacteria;Pseudomonadota;Gammaproteobacteria;Enterobacterales;Enterobacteriaceae;Salmonella;Salmonella enterica;Salmonella enterica subsp. enterica;Salmonella enterica subsp. enterica serovar Enteritidis;Salmonella enterica subsp. enterica serovar Enteritidis str. SA20083636	Bacteria	Pseudomonadota	Gammaproteobacteria	Enterobacterales	Enterobacteriaceae	Salmonella	Salmonella enterica	Complete	enteritidis	serovar enteritidis	MLST.Salmonella_enterica.11			Good	2014-04-01T00:00:00Z	24786953		PRJNA219482	SAMN02384211	GCA_000623515.1	SRR1183787	CP007294.1	LFZ	Complete	Illumina		MIRA v. 4.0		1	4685843	52.1	1	4685843	79	31		4583	99	98.4		99.9	Environment - Litter/Manure		2008	2008
1.41249e+06	Salmonella enterica subsp. enterica serovar Enteritidis str. SA20094352	1412491	131567;2;1224;1236;91347;543;590;28901;59201;149539;1412491	cellular organisms;Bacteria;Pseudomonadota;Gammaproteobacteria;Enterobacterales;Enterobacteriaceae;Salmonella;Salmonella enterica;Salmonella enterica subsp. enterica;Salmonella enterica subsp. enterica serovar Enteritidis;Salmonella enterica subsp. enterica serovar Enteritidis str. SA20094352	Bacteria	Pseudomonadota	Gammaproteobacteria	Enterobacterales	Enterobacteriaceae	Salmonella	Salmonella enterica	Complete	enteritidis	serovar enteritidis	MLST.Salmonella_enterica.11			Good	2014-04-01T00:00:00Z	24786953		PRJNA219482	SAMN02384212	GCA_000624055.1	SRR1183788	CP007312.1	LFZ	Complete	Illumina		MIRA v. 4.0		1	4685848	52.1	1	4685848	80	33		4582	99.2	98.6		100	Animal - Chicken broiler growers		2009	2009
1.41249e+06	Salmonella enterica subsp. enterica serovar Enteritidis str. SA19942384	1412493	131567;2;1224;1236;91347;543;590;28901;59201;149539;1412493	cellular organisms;Bacteria;Pseudomonadota;Gammaproteobacteria;Enterobacterales;Enterobacteriaceae;Salmonella;Salmonella enterica;Salmonella enterica subsp. enterica;Salmonella enterica subsp. enterica serovar Enteritidis;Salmonella enterica subsp. enterica serovar Enteritidis str. SA19942384	Bacteria	Pseudomonadota	Gammaproteobacteria	Enterobacterales	Enterobacteriaceae	Salmonella	Salmonella enterica	Complete	enteritidis	serovar enteritidis	MLST.Salmonella_enterica.11			Good	2014-04-01T00:00:00Z	24786953		PRJNA219482	SAMN02384214	GCA_000623575.1	SRR1183790	CP007278.1	LFZ	Complete	Illumina		MIRA v. 4.0		1	4685866	52.1	1	4685866	78	33		4530	99	98.7		99.7	Food - Turkey		1994	1994
1.41249e+06	Salmonella enterica subsp. enterica serovar Enteritidis str. SA19943269	1412494	131567;2;1224;1236;91347;543;590;28901;59201;149539;1412494	cellular organisms;Bacteria;Pseudomonadota;Gammaproteobacteria;Enterobacterales;Enterobacteriaceae;Salmonella;Salmonella enterica;Salmonella enterica subsp. enterica;Salmonella enterica subsp. enterica serovar Enteritidis;Salmonella enterica subsp. enterica serovar Enteritidis str. SA19943269	Bacteria	Pseudomonadota	Gammaproteobacteria	Enterobacterales	Enterobacteriaceae	Salmonella	Salmonella enterica	Complete	enteritidis	serovar enteritidis	MLST.Salmonella_enterica.11			Good	2014-04-01T00:00:00Z	24786953		PRJNA219482	SAMN02384215	GCA_000623595.1	SRR1183791	CP007279.1	LFZ	Complete	Illumina		MIRA v. 4.0		1	4685795	52.1	1	4685795	79	35		4537	99.2	98.7		100	Food - Turkey		1994	1994
1.4125e+06	Salmonella enterica subsp. enterica serovar Enteritidis str. SA20123395	1412495	131567;2;1224;1236;91347;543;590;28901;59201;149539;1412495	cellular organisms;Bacteria;Pseudomonadota;Gammaproteobacteria;Enterobacterales;Enterobacteriaceae;Salmonella;Salmonella enterica;Salmonella enterica subsp. enterica;Salmonella enterica subsp. enterica serovar Enteritidis;Salmonella enterica subsp. enterica serovar Enteritidis str. SA20123395	Bacteria	Pseudomonadota	Gammaproteobacteria	Enterobacterales	Enterobacteriaceae	Salmonella	Salmonella enterica	Complete	enteritidis	serovar enteritidis	MLST.Salmonella_enterica.11			Good	2014-04-01T00:00:00Z	24786953		PRJNA219482	SAMN02384216	GCA_000625995.1	SRR1183792	CP007417.1	LFZ	Complete	Illumina		MIRA v. 4.0		1	4685863	52.1	1	4685863	77	30		4533	99.3	98.7		100	Animal - Rodent		2012	2012
1.4125e+06	Salmonella enterica subsp. enterica serovar Enteritidis str. SA19971331	1412496	131567;2;1224;1236;91347;543;590;28901;59201;149539;1412496	cellular organisms;Bacteria;Pseudomonadota;Gammaproteobacteria;Enterobacterales;Enterobacteriaceae;Salmonella;Salmonella enterica;Salmonella enterica subsp. enterica;Salmonella enterica subsp. enterica serovar Enteritidis;Salmonella enterica subsp. enterica serovar Enteritidis str. SA19971331	Bacteria	Pseudomonadota	Gammaproteobacteria	Enterobacterales	Enterobacteriaceae	Salmonella	Salmonella enterica	Complete	enteritidis	serovar enteritidis	MLST.Salmonella_enterica.11			Good	2014-04-01T00:00:00Z	24786953		PRJNA219482	SAMN02384217	GCA_000623695.1	SRR1183793	CP007284.1	LFZ	Complete	Illumina		MIRA v. 4.0		1	4685846	52.1	1	4685846	78	34		4531	99.1	98.8		99.7	Animal - Avian		1997	1997
1.4125e+06	Salmonella enterica subsp. enterica serovar Enteritidis str. SA19961622	1412497	131567;2;1224;1236;91347;543;590;28901;59201;149539;1412497	cellular organisms;Bacteria;Pseudomonadota;Gammaproteobacteria;Enterobacterales;Enterobacteriaceae;Salmonella;Salmonella enterica;Salmonella enterica subsp. enterica;Salmonella enterica subsp. enterica serovar Enteritidis;Salmonella enterica subsp. enterica serovar Enteritidis str. SA19961622	Bacteria	Pseudomonadota	Gammaproteobacteria	Enterobacterales	Enterobacteriaceae	Salmonella	Salmonella enterica	Complete	enteritidis	serovar enteritidis	MLST.Salmonella_enterica.11			Good	2014-04-01T00:00:00Z	24786953		PRJNA219482	SAMN02384218	GCA_000623635.1	SRR1183794	CP007281.1	LFZ	Complete	Illumina		MIRA v. 4.0		1	4685866	52.1	1	4685866	78	32		4518	99.4	98.8		100	Animal - Avian		1996	1996
1.4125e+06	Salmonella enterica subsp. enterica serovar Enteritidis str. SA19983126	1412498	131567;2;1224;1236;91347;543;590;28901;59201;149539;1412498	cellular organisms;Bacteria;Pseudomonadota;Gammaproteobacteria;Enterobacterales;Enterobacteriaceae;Salmonella;Salmonella enterica;Salmonella enterica subsp. enterica;Salmonella enterica subsp. enterica serovar Enteritidis;Salmonella enterica subsp. enterica serovar Enteritidis str. SA19983126	Bacteria	Pseudomonadota	Gammaproteobacteria	Enterobacterales	Enterobacteriaceae	Salmonella	Salmonella enterica	Complete	enteritidis	serovar enteritidis	MLST.Salmonella_enterica.11			Good	2014-04-01T00:00:00Z	24786953		PRJNA219482	SAMN02384219	GCA_000623435.1	SRR1183795	CP007290.1	LFZ	Complete	Illumina		MIRA v. 4.0		1	4685867	52.1	1	4685867	80	32		4534	99.3	98.8		99.7	Animal - Chicken		1998	1998
1.4125e+06	Salmonella enterica subsp. enterica serovar Enteritidis str. SA19930684	1412500	131567;2;1224;1236;91347;543;590;28901;59201;149539;1412500	cellular organisms;Bacteria;Pseudomonadota;Gammaproteobacteria;Enterobacterales;Enterobacteriaceae;Salmonella;Salmonella enterica;Salmonella enterica subsp. enterica;Salmonella enterica subsp. enterica serovar Enteritidis;Salmonella enterica subsp. enterica serovar Enteritidis str. SA19930684	Bacteria	Pseudomonadota	Gammaproteobacteria	Enterobacterales	Enterobacteriaceae	Salmonella	Salmonella enterica	Complete	enteritidis	serovar enteritidis	MLST.Salmonella_enterica.11			Good	2014-04-01T00:00:00Z	24786953		PRJNA219482	SAMN02384221	GCA_000623555.1	SRR1183797	CP007277.1	LFZ	Complete	Illumina		MIRA v. 4.0		1	4685864	52.1	1	4685864	80	29		4540	99.2	98.7		100	Animal - Chicken		1993	1993
1.4125e+06	Salmonella enterica subsp. enterica serovar Enteritidis str. SA19940857	1412501	131567;2;1224;1236;91347;543;590;28901;59201;149539;1412501	cellular organisms;Bacteria;Pseudomonadota;Gammaproteobacteria;Enterobacterales;Enterobacteriaceae;Salmonella;Salmonella enterica;Salmonella enterica subsp. enterica;Salmonella enterica subsp. enterica serovar Enteritidis;Salmonella enterica subsp. enterica serovar Enteritidis str. SA19940857	Bacteria	Pseudomonadota	Gammaproteobacteria	Enterobacterales	Enterobacteriaceae	Salmonella	Salmonella enterica	Complete	enteritidis	serovar enteritidis	MLST.Salmonella_enterica.11			Good	2014-04-02T00:00:00Z	24786953		PRJNA219482	SAMN02384222	GCA_000626455.1	SRR3203402,SRR3205728	CP007465.1	LFZ	Complete	Illumina		MIRA v. 4.0		1	4707072	52.1	1	4707072	78	34		4575	99.3	98.2	1.8	99.7	Animal - Chicken-Environment swab		1994	1994
1.4125e+06	Salmonella enterica subsp. enterica serovar Enteritidis str. SA19982831	1412502	131567;2;1224;1236;91347;543;590;28901;59201;149539;1412502	cellular organisms;Bacteria;Pseudomonadota;Gammaproteobacteria;Enterobacterales;Enterobacteriaceae;Salmonella;Salmonella enterica;Salmonella enterica subsp. enterica;Salmonella enterica subsp. enterica serovar Enteritidis;Salmonella enterica subsp. enterica serovar Enteritidis str. SA19982831	Bacteria	Pseudomonadota	Gammaproteobacteria	Enterobacterales	Enterobacteriaceae	Salmonella	Salmonella enterica	Complete	enteritidis	serovar enteritidis	MLST.Salmonella_enterica.11			Good	2014-04-01T00:00:00Z	24786953		PRJNA219482	SAMN02384223	GCA_000623415.1	SRR1183799	CP007289.1	LFZ	Complete	Illumina		MIRA v. 4.0		1	4685790	52.1	1	4685790	78	33		4526	99.3	98.8		99.7	Animal - Chicken-Environment swab		1998	1998
1.4125e+06	Salmonella enterica subsp. enterica serovar Enteritidis str. SA20094803	1412503	131567;2;1224;1236;91347;543;590;28901;59201;149539;1412503	cellular organisms;Bacteria;Pseudomonadota;Gammaproteobacteria;Enterobacterales;Enterobacteriaceae;Salmonella;Salmonella enterica;Salmonella enterica subsp. enterica;Salmonella enterica subsp. enterica serovar Enteritidis;Salmonella enterica subsp. enterica serovar Enteritidis str. SA20094803	Bacteria	Pseudomonadota	Gammaproteobacteria	Enterobacterales	Enterobacteriaceae	Salmonella	Salmonella enterica	Complete	enteritidis	serovar enteritidis	MLST.Salmonella_enterica.11			Good	2014-04-01T00:00:00Z	24786953		PRJNA219482	SAMN02384224	GCA_000624215.1	SRR1183800	CP007317.1	LFZ	Complete	Illumina		MIRA v. 4.0		1	4685863	52.1	1	4685863	80	35		4532	99.3	98.7		100	Animal - Chicken-Fluff		2009	2009
1.4125e+06	Salmonella enterica subsp. enterica serovar Enteritidis str. SA20094350	1412504	131567;2;1224;1236;91347;543;590;28901;59201;149539;1412504	cellular organisms;Bacteria;Pseudomonadota;Gammaproteobacteria;Enterobacterales;Enterobacteriaceae;Salmonella;Salmonella enterica;Salmonella enterica subsp. enterica;Salmonella enterica subsp. enterica serovar Enteritidis;Salmonella enterica subsp. enterica serovar Enteritidis str. SA20094350	Bacteria	Pseudomonadota	Gammaproteobacteria	Enterobacterales	Enterobacteriaceae	Salmonella	Salmonella enterica	Complete	enteritidis	serovar enteritidis	MLST.Salmonella_enterica.11			Good	2014-04-02T00:00:00Z	24786953		PRJNA219482	SAMN02384225	GCA_000624035.1	SRR1183801	CP007311.1	LFZ	Complete	Illumina		MIRA v. 4.0		1	4685777	52.1	1	4685777	79	40		4531	99.3	98.8	0.3	100	Animal - Chicken brooder		2009	2009
1.41251e+06	Salmonella enterica subsp. enterica serovar Enteritidis str. SA20094301	1412505	131567;2;1224;1236;91347;543;590;28901;59201;149539;1412505	cellular organisms;Bacteria;Pseudomonadota;Gammaproteobacteria;Enterobacterales;Enterobacteriaceae;Salmonella;Salmonella enterica;Salmonella enterica subsp. enterica;Salmonella enterica subsp. enterica serovar Enteritidis;Salmonella enterica subsp. enterica serovar Enteritidis str. SA20094301	Bacteria	Pseudomonadota	Gammaproteobacteria	Enterobacterales	Enterobacteriaceae	Salmonella	Salmonella enterica	Complete	enteritidis	serovar enteritidis				Good	2014-04-02T00:00:00Z	24786953		PRJNA219482	SAMN02384226	GCA_000626535.1	SRR1183802	CP007469.1	LFZ	Complete	Illumina		MIRA v. 4.0		1	4664600	52.1	1	4664600	68	14		4628	98.6	97.7	0.8	98.2	Animal - Chicken-Fluff		2009	2009
1.41251e+06	Salmonella enterica subsp. enterica serovar Enteritidis str. SA20083456	1412506	131567;2;1224;1236;91347;543;590;28901;59201;149539;1412506	cellular organisms;Bacteria;Pseudomonadota;Gammaproteobacteria;Enterobacterales;Enterobacteriaceae;Salmonella;Salmonella enterica;Salmonella enterica subsp. enterica;Salmonella enterica subsp. enterica serovar Enteritidis;Salmonella enterica subsp. enterica serovar Enteritidis str. SA20083456	Bacteria	Pseudomonadota	Gammaproteobacteria	Enterobacterales	Enterobacteriaceae	Salmonella	Salmonella enterica	Complete	enteritidis	serovar enteritidis	MLST.Salmonella_enterica.11			Good	2014-04-01T00:00:00Z	24786953		PRJNA219482	SAMN02384227	GCA_000623495.1	SRR1183803	CP007293.1	LFZ	Complete	Illumina		MIRA v. 4.0		1	4685815	52.1	1	4685815	79	34		4517	99.2	98.7		99.9	Animal - Chicken Broiler		2008	2008
1.41251e+06	Salmonella enterica subsp. enterica serovar Enteritidis str. SA20095309	1412507	131567;2;1224;1236;91347;543;590;28901;59201;149539;1412507	cellular organisms;Bacteria;Pseudomonadota;Gammaproteobacteria;Enterobacterales;Enterobacteriaceae;Salmonella;Salmonella enterica;Salmonella enterica subsp. enterica;Salmonella enterica subsp. enterica serovar Enteritidis;Salmonella enterica subsp. enterica serovar Enteritidis str. SA20095309	Bacteria	Pseudomonadota	Gammaproteobacteria	Enterobacterales	Enterobacteriaceae	Salmonella	Salmonella enterica	Complete	enteritidis	serovar enteritidis	MLST.Salmonella_enterica.11			Good	2014-04-01T00:00:00Z	24786953		PRJNA219482	SAMN02384228	GCA_000624235.1	SRR1183804	CP007318.1	LFZ	Complete	Illumina		MIRA v. 4.0		1	4685841	52.1	1	4685841	81	35		4530	99.3	98.8		100	Environment - Water-River		2009	2009
1.41251e+06	Salmonella enterica subsp. enterica serovar Enteritidis str. SA20093784	1412509	131567;2;1224;1236;91347;543;590;28901;59201;149539;1412509	cellular organisms;Bacteria;Pseudomonadota;Gammaproteobacteria;Enterobacterales;Enterobacteriaceae;Salmonella;Salmonella enterica;Salmonella enterica subsp. enterica;Salmonella enterica subsp. enterica serovar Enteritidis;Salmonella enterica subsp. enterica serovar Enteritidis str. SA20093784	Bacteria	Pseudomonadota	Gammaproteobacteria	Enterobacterales	Enterobacteriaceae	Salmonella	Salmonella enterica	Complete	enteritidis	serovar enteritidis	MLST.Salmonella_enterica.11			Good	2014-04-01T00:00:00Z	24786953		PRJNA219482	SAMN02384230	GCA_000623935.1	SRR1183806	CP007306.1	LFZ	Complete	Illumina		MIRA v. 4.0		1	4685869	52.1	1	4685869	78	39		4524	99.3	98.8		100	Food		2009	2009
1.41251e+06	Salmonella enterica subsp. enterica serovar Enteritidis str. SA20093977	1412510	131567;2;1224;1236;91347;543;590;28901;59201;149539;1412510	cellular organisms;Bacteria;Pseudomonadota;Gammaproteobacteria;Enterobacterales;Enterobacteriaceae;Salmonella;Salmonella enterica;Salmonella enterica subsp. enterica;Salmonella enterica subsp. enterica serovar Enteritidis;Salmonella enterica subsp. enterica serovar Enteritidis str. SA20093977	Bacteria	Pseudomonadota	Gammaproteobacteria	Enterobacterales	Enterobacteriaceae	Salmonella	Salmonella enterica	Complete	enteritidis	serovar enteritidis	MLST.Salmonella_enterica.11			Good	2014-04-02T00:00:00Z	24786953		PRJNA219482	SAMN02384231	GCA_000623995.1	SRR1183807	CP007309.1	LFZ	Complete	Illumina		MIRA v. 4.0		1	4685862	52.1	1	4685862	78	34		4518	99.3	98.8		100	Animal - Chicken		2009	2009
1.41251e+06	Salmonella enterica subsp. enterica serovar Enteritidis str. SA20093788	1412511	131567;2;1224;1236;91347;543;590;28901;59201;149539;1412511	cellular organisms;Bacteria;Pseudomonadota;Gammaproteobacteria;Enterobacterales;Enterobacteriaceae;Salmonella;Salmonella enterica;Salmonella enterica subsp. enterica;Salmonella enterica subsp. enterica serovar Enteritidis;Salmonella enterica subsp. enterica serovar Enteritidis str. SA20093788	Bacteria	Pseudomonadota	Gammaproteobacteria	Enterobacterales	Enterobacteriaceae	Salmonella	Salmonella enterica	Complete	enteritidis	serovar enteritidis	MLST.Salmonella_enterica.11			Good	2014-04-02T00:00:00Z	24786953		PRJNA219482	SAMN02384232	GCA_000623955.1	SRR1183808	CP007307.1	LFZ	Complete	Illumina		MIRA v. 4.0		1	4685871	52.1	1	4685871	79	34		4521	99.3	98.8		100	Food		2009	2009
1.41251e+06	Salmonella enterica subsp. enterica serovar Enteritidis str. SA20093430	1412512	131567;2;1224;1236;91347;543;590;28901;59201;149539;1412512	cellular organisms;Bacteria;Pseudomonadota;Gammaproteobacteria;Enterobacterales;Enterobacteriaceae;Salmonella;Salmonella enterica;Salmonella enterica subsp. enterica;Salmonella enterica subsp. enterica serovar Enteritidis;Salmonella enterica subsp. enterica serovar Enteritidis str. SA20093430	Bacteria	Pseudomonadota	Gammaproteobacteria	Enterobacterales	Enterobacteriaceae	Salmonella	Salmonella enterica	Complete	enteritidis	serovar enteritidis	MLST.Salmonella_enterica.11			Good	2014-04-01T00:00:00Z	24786953		PRJNA219482	SAMN02384233	GCA_000623875.1	SRR1183809	CP007303.1	LFZ	Complete	Illumina		MIRA v. 4.0		1	4685865	52.1	1	4685865	78	33		4531	99.4	98.9		100	Animal - Chicken		2009	2009
1.41251e+06	Salmonella enterica subsp. enterica serovar Enteritidis str. SA20090435	1412513	131567;2;1224;1236;91347;543;590;28901;59201;149539;1412513	cellular organisms;Bacteria;Pseudomonadota;Gammaproteobacteria;Enterobacterales;Enterobacteriaceae;Salmonella;Salmonella enterica;Salmonella enterica subsp. enterica;Salmonella enterica subsp. enterica serovar Enteritidis;Salmonella enterica subsp. enterica serovar Enteritidis str. SA20090435	Bacteria	Pseudomonadota	Gammaproteobacteria	Enterobacterales	Enterobacteriaceae	Salmonella	Salmonella enterica	Complete	enteritidis	serovar enteritidis	MLST.Salmonella_enterica.11			Good	2014-04-02T00:00:00Z	24786953		PRJNA219482	SAMN02384234	GCA_000625375.1	SRR1183810	CP007297.1	LFZ	Complete	Illumina		MIRA v. 4.0		1	4685774	52.1	1	4685774	79	33		4538	99	98.5		100	Animal - Chicken		2008	2008
1.41251e+06	Salmonella enterica subsp. enterica serovar Enteritidis str. SA20093421	1412514	131567;2;1224;1236;91347;543;590;28901;59201;149539;1412514	cellular organisms;Bacteria;Pseudomonadota;Gammaproteobacteria;Enterobacterales;Enterobacteriaceae;Salmonella;Salmonella enterica;Salmonella enterica subsp. enterica;Salmonella enterica subsp. enterica serovar Enteritidis;Salmonella enterica subsp. enterica serovar Enteritidis str. SA20093421	Bacteria	Pseudomonadota	Gammaproteobacteria	Enterobacterales	Enterobacteriaceae	Salmonella	Salmonella enterica	Complete	enteritidis	serovar enteritidis	MLST.Salmonella_enterica.11			Good	2014-04-01T00:00:00Z	24786953		PRJNA219482	SAMN02384235	GCA_000623855.1	SRR1183811	CP007302.1	LFZ	Complete	Illumina		MIRA v. 4.0		1	4685854	52.1	1	4685854	79	32		4520	98.9	98.4		99.5	Animal - Chicken		2009	2009
1.41252e+06	Salmonella enterica subsp. enterica serovar Enteritidis str. SA20094389	1412515	131567;2;1224;1236;91347;543;590;28901;59201;149539;1412515	cellular organisms;Bacteria;Pseudomonadota;Gammaproteobacteria;Enterobacterales;Enterobacteriaceae;Salmonella;Salmonella enterica;Salmonella enterica subsp. enterica;Salmonella enterica subsp. enterica serovar Enteritidis;Salmonella enterica subsp. enterica serovar Enteritidis str. SA20094389	Bacteria	Pseudomonadota	Gammaproteobacteria	Enterobacterales	Enterobacteriaceae	Salmonella	Salmonella enterica	Complete	enteritidis	serovar enteritidis	MLST.Salmonella_enterica.11			Good	2014-04-01T00:00:00Z	24786953		PRJNA219482	SAMN02384236	GCA_000624095.1	SRR1183812	CP007314.1	LFZ	Complete	Illumina		MIRA v. 4.0		1	4685815	52.1	1	4685815	79	37		4530	99.1	98.8		100	Food		2009	2009
1.41252e+06	Salmonella enterica subsp. enterica serovar Enteritidis str. SA20094383	1412516	131567;2;1224;1236;91347;543;590;28901;59201;149539;1412516	cellular organisms;Bacteria;Pseudomonadota;Gammaproteobacteria;Enterobacterales;Enterobacteriaceae;Salmonella;Salmonella enterica;Salmonella enterica subsp. enterica;Salmonella enterica subsp. enterica serovar Enteritidis;Salmonella enterica subsp. enterica serovar Enteritidis str. SA20094383	Bacteria	Pseudomonadota	Gammaproteobacteria	Enterobacterales	Enterobacteriaceae	Salmonella	Salmonella enterica	Complete	enteritidis	serovar enteritidis	MLST.Salmonella_enterica.11			Good	2014-04-01T00:00:00Z	24786953		PRJNA219482	SAMN02384237	GCA_000624075.1	SRR1183813	CP007313.1	LFZ	Complete	Illumina		MIRA v. 4.0		1	4685825	52.1	1	4685825	78	39		4518	99	98.6		100	Food		2009	2009
1.41252e+06	Salmonella enterica subsp. enterica serovar Enteritidis str. SA20094642	1412518	131567;2;1224;1236;91347;543;590;28901;59201;149539;1412518	cellular organisms;Bacteria;Pseudomonadota;Gammaproteobacteria;Enterobacterales;Enterobacteriaceae;Salmonella;Salmonella enterica;Salmonella enterica subsp. enterica;Salmonella enterica subsp. enterica serovar Enteritidis;Salmonella enterica subsp. enterica serovar Enteritidis str. SA20094642	Bacteria	Pseudomonadota	Gammaproteobacteria	Enterobacterales	Enterobacteriaceae	Salmonella	Salmonella enterica	Complete	enteritidis	serovar enteritidis	MLST.Salmonella_enterica.11			Good	2014-04-01T00:00:00Z	24786953		PRJNA219482	SAMN02384239	GCA_000624135.1	SRR1183815	CP007316.1	LFZ	Complete	Illumina		MIRA v. 4.0		1	4685858	52.1	1	4685858	78	34		4537	99	98.6		99.5	Animal - Chicken		2009	2009
1.41252e+06	Salmonella enterica subsp. enterica serovar Enteritidis str. SA20093950	1412519	131567;2;1224;1236;91347;543;590;28901;59201;149539;1412519	cellular organisms;Bacteria;Pseudomonadota;Gammaproteobacteria;Enterobacterales;Enterobacteriaceae;Salmonella;Salmonella enterica;Salmonella enterica subsp. enterica;Salmonella enterica subsp. enterica serovar Enteritidis;Salmonella enterica subsp. enterica serovar Enteritidis str. SA20093950	Bacteria	Pseudomonadota	Gammaproteobacteria	Enterobacterales	Enterobacteriaceae	Salmonella	Salmonella enterica	Complete	enteritidis	serovar enteritidis	MLST.Salmonella_enterica.11			Good	2014-04-02T00:00:00Z	24786953		PRJNA219482	SAMN02384240	GCA_000623975.1	SRR1183816	CP007308.1	LFZ	Complete	Illumina		MIRA v. 4.0		1	4685845	52.1	1	4685845	79	32		4523	99.3	98.8		100	Food		2009	2009
1.41252e+06	Salmonella enterica subsp. enterica serovar Enteritidis str. SA20093543	1412520	131567;2;1224;1236;91347;543;590;28901;59201;149539;1412520	cellular organisms;Bacteria;Pseudomonadota;Gammaproteobacteria;Enterobacterales;Enterobacteriaceae;Salmonella;Salmonella enterica;Salmonella enterica subsp. enterica;Salmonella enterica subsp. enterica serovar Enteritidis;Salmonella enterica subsp. enterica serovar Enteritidis str. SA20093543	Bacteria	Pseudomonadota	Gammaproteobacteria	Enterobacterales	Enterobacteriaceae	Salmonella	Salmonella enterica	Complete	enteritidis	serovar enteritidis	MLST.Salmonella_enterica.11			Good	2014-04-01T00:00:00Z	24786953		PRJNA219482	SAMN02384241	GCA_000623915.1	SRR1183817	CP007305.1	LFZ	Complete	Illumina		MIRA v. 4.0		1	4685872	52.1	1	4685872	78	36		4521	99.3	98.8		100	Food		2009	2009
1.41252e+06	Salmonella enterica subsp. enterica serovar Enteritidis str. SA20090877	1412521	131567;2;1224;1236;91347;543;590;28901;59201;149539;1412521	cellular organisms;Bacteria;Pseudomonadota;Gammaproteobacteria;Enterobacterales;Enterobacteriaceae;Salmonella;Salmonella enterica;Salmonella enterica subsp. enterica;Salmonella enterica subsp. enterica serovar Enteritidis;Salmonella enterica subsp. enterica serovar Enteritidis str. SA20090877	Bacteria	Pseudomonadota	Gammaproteobacteria	Enterobacterales	Enterobacteriaceae	Salmonella	Salmonella enterica	Complete	enteritidis	serovar enteritidis				Good	2014-04-01T00:00:00Z	24786953		PRJNA219482	SAMN02384242	GCA_000623815.1	SRR1183818	CP007300.1	LFZ	Complete	Illumina		MIRA v. 4.0		1	4685864	52.1	1	4685864	78	33		4522	99.1	98.7		100	Food		2009	2009
1.41252e+06	Salmonella enterica subsp. enterica serovar Enteritidis str. SA20093538	1412522	131567;2;1224;1236;91347;543;590;28901;59201;149539;1412522	cellular organisms;Bacteria;Pseudomonadota;Gammaproteobacteria;Enterobacterales;Enterobacteriaceae;Salmonella;Salmonella enterica;Salmonella enterica subsp. enterica;Salmonella enterica subsp. enterica serovar Enteritidis;Salmonella enterica subsp. enterica serovar Enteritidis str. SA20093538	Bacteria	Pseudomonadota	Gammaproteobacteria	Enterobacterales	Enterobacteriaceae	Salmonella	Salmonella enterica	Complete	enteritidis	serovar enteritidis	MLST.Salmonella_enterica.11			Good	2014-04-01T00:00:00Z	24786953		PRJNA219482	SAMN02384243	GCA_000623895.1	SRR1183819	CP007304.1	LFZ	Complete	Illumina		MIRA v. 4.0		1	4685869	52.1	1	4685869	79	35		4534	99.3	98.8		100	Food		2009	2009
1.41252e+06	Salmonella enterica subsp. enterica serovar Enteritidis str. SA20091739	1412523	131567;2;1224;1236;91347;543;590;28901;59201;149539;1412523	cellular organisms;Bacteria;Pseudomonadota;Gammaproteobacteria;Enterobacterales;Enterobacteriaceae;Salmonella;Salmonella enterica;Salmonella enterica subsp. enterica;Salmonella enterica subsp. enterica serovar Enteritidis;Salmonella enterica subsp. enterica serovar Enteritidis str. SA20091739	Bacteria	Pseudomonadota	Gammaproteobacteria	Enterobacterales	Enterobacteriaceae	Salmonella	Salmonella enterica	Complete	enteritidis	serovar enteritidis	MLST.Salmonella_enterica.11			Good	2014-04-01T00:00:00Z	24786953		PRJNA219482	SAMN02384244	GCA_000623835.1	SRR1183820	CP007301.1	LFZ	Complete	Illumina		MIRA v. 4.0		1	4685849	52.1	1	4685849	79	31		4528	99.3	99		100	Food		2009	2009
1.41252e+06	Salmonella enterica subsp. enterica serovar Enteritidis str. SA20094079	1412524	131567;2;1224;1236;91347;543;590;28901;59201;149539;1412524	cellular organisms;Bacteria;Pseudomonadota;Gammaproteobacteria;Enterobacterales;Enterobacteriaceae;Salmonella;Salmonella enterica;Salmonella enterica subsp. enterica;Salmonella enterica subsp. enterica serovar Enteritidis;Salmonella enterica subsp. enterica serovar Enteritidis str. SA20094079	Bacteria	Pseudomonadota	Gammaproteobacteria	Enterobacterales	Enterobacteriaceae	Salmonella	Salmonella enterica	Complete	enteritidis	serovar enteritidis	MLST.Salmonella_enterica.11			Good	2014-04-02T00:00:00Z	24786953		PRJNA219482	SAMN02384245	GCA_000624015.1	SRR1183821	CP007310.1	LFZ	Complete	Illumina		MIRA v. 4.0		1	4685874	52.1	1	4685874	78	32		4519	99.3	98.8		100	Food		2009	2009
1.41253e+06	Salmonella enterica subsp. enterica serovar Enteritidis str. EC20121825	1412526	131567;2;1224;1236;91347;543;590;28901;59201;149539;1412526	cellular organisms;Bacteria;Pseudomonadota;Gammaproteobacteria;Enterobacterales;Enterobacteriaceae;Salmonella;Salmonella enterica;Salmonella enterica subsp. enterica;Salmonella enterica subsp. enterica serovar Enteritidis;Salmonella enterica subsp. enterica serovar Enteritidis str. EC20121825	Bacteria	Pseudomonadota	Gammaproteobacteria	Enterobacterales	Enterobacteriaceae	Salmonella	Salmonella enterica	Complete	enteritidis	serovar enteritidis	MLST.Salmonella_enterica.11			Good	2014-04-02T00:00:00Z	24786953		PRJNA219482	SAMN02384247	GCA_000625275.1	SRR1183823	CP007382.1	LFZ	Complete	Illumina		MIRA v. 4.0		1	4685862	52.1	1	4685862	79	38		4520	99.3	98.8		100	Food		2011	2011
1.41253e+06	Salmonella enterica subsp. enterica serovar Enteritidis str. EC20121826	1412527	131567;2;1224;1236;91347;543;590;28901;59201;149539;1412527	cellular organisms;Bacteria;Pseudomonadota;Gammaproteobacteria;Enterobacterales;Enterobacteriaceae;Salmonella;Salmonella enterica;Salmonella enterica subsp. enterica;Salmonella enterica subsp. enterica serovar Enteritidis;Salmonella enterica subsp. enterica serovar Enteritidis str. EC20121826	Bacteria	Pseudomonadota	Gammaproteobacteria	Enterobacterales	Enterobacteriaceae	Salmonella	Salmonella enterica	Complete	enteritidis	serovar enteritidis				Good	2014-04-02T00:00:00Z	24786953		PRJNA219482	SAMN02384248	GCA_000625295.1	SRR1183824	CP007383.1	LFZ	Complete	Illumina		MIRA v. 4.0		1	4685864	52.1	1	4685864	78	34		4536	99.1	98.6		99.7	Food		2011	2011
1.41253e+06	Salmonella enterica subsp. enterica serovar Enteritidis str. EC20120200	1412529	131567;2;1224;1236;91347;543;590;28901;59201;149539;1412529	cellular organisms;Bacteria;Pseudomonadota;Gammaproteobacteria;Enterobacterales;Enterobacteriaceae;Salmonella;Salmonella enterica;Salmonella enterica subsp. enterica;Salmonella enterica subsp. enterica serovar Enteritidis;Salmonella enterica subsp. enterica serovar Enteritidis str. EC20120200	Bacteria	Pseudomonadota	Gammaproteobacteria	Enterobacterales	Enterobacteriaceae	Salmonella	Salmonella enterica	Complete	enteritidis	serovar enteritidis				Good	2014-04-01T00:00:00Z	24786953		PRJNA219482	SAMN02384250	GCA_000626095.1	SRR1183826	CP007434.1	LFZ	Complete	Illumina		MIRA v. 4.0		1	4685833	51.9	1	4685833	80	31		4562	95.4	94.8		94	Food		2010	2010
1.41253e+06	Salmonella enterica subsp. enterica serovar Enteritidis str. EC20120963	1412531	131567;2;1224;1236;91347;543;590;28901;59201;149539;1412531	cellular organisms;Bacteria;Pseudomonadota;Gammaproteobacteria;Enterobacterales;Enterobacteriaceae;Salmonella;Salmonella enterica;Salmonella enterica subsp. enterica;Salmonella enterica subsp. enterica serovar Enteritidis;Salmonella enterica subsp. enterica serovar Enteritidis str. EC20120963	Bacteria	Pseudomonadota	Gammaproteobacteria	Enterobacterales	Enterobacteriaceae	Salmonella	Salmonella enterica	Complete	enteritidis	serovar enteritidis	MLST.Salmonella_enterica.11			Good	2014-04-02T00:00:00Z	24786953		PRJNA219482	SAMN02384252	GCA_000625175.1	SRR1183828	CP007377.1	LFZ	Complete	Illumina		MIRA v. 4.0		1	4685845	52.1	1	4685845	78	31		4535	99.3	98.8		100	Food		2012	2012
1.41253e+06	Salmonella enterica subsp. enterica serovar Enteritidis str. EC20120776	1412532	131567;2;1224;1236;91347;543;590;28901;59201;149539;1412532	cellular organisms;Bacteria;Pseudomonadota;Gammaproteobacteria;Enterobacterales;Enterobacteriaceae;Salmonella;Salmonella enterica;Salmonella enterica subsp. enterica;Salmonella enterica subsp. enterica serovar Enteritidis;Salmonella enterica subsp. enterica serovar Enteritidis str. EC20120776	Bacteria	Pseudomonadota	Gammaproteobacteria	Enterobacterales	Enterobacteriaceae	Salmonella	Salmonella enterica	Complete	enteritidis	serovar enteritidis	MLST.Salmonella_enterica.11			Good	2014-04-02T00:00:00Z	24786953		PRJNA219482	SAMN02384253	GCA_000625075.1	SRR1183829	CP007406.1	LFZ	Complete	Illumina		MIRA v. 4.0		1	4685816	52.1	1	4685816	78	34		4529	99.3	98.8		100	Food		2012	2012
1.41253e+06	Salmonella enterica subsp. enterica serovar Enteritidis str. EC20120775	1412533	131567;2;1224;1236;91347;543;590;28901;59201;149539;1412533	cellular organisms;Bacteria;Pseudomonadota;Gammaproteobacteria;Enterobacterales;Enterobacteriaceae;Salmonella;Salmonella enterica;Salmonella enterica subsp. enterica;Salmonella enterica subsp. enterica serovar Enteritidis;Salmonella enterica subsp. enterica serovar Enteritidis str. EC20120775	Bacteria	Pseudomonadota	Gammaproteobacteria	Enterobacterales	Enterobacteriaceae	Salmonella	Salmonella enterica	Complete	enteritidis	serovar enteritidis	MLST.Salmonella_enterica.11			Good	2014-04-02T00:00:00Z	24786953		PRJNA219482	SAMN02384254	GCA_000625055.1	SRR1183830	CP007405.1	LFZ	Complete	Illumina		MIRA v. 4.0		1	4685865	52.1	1	4685865	78	33		4523	99.3	98.7		100	Food		2012	2012
1.41254e+06	Salmonella enterica subsp. enterica serovar Enteritidis str. EC20111576	1412535	131567;2;1224;1236;91347;543;590;28901;59201;149539;1412535	cellular organisms;Bacteria;Pseudomonadota;Gammaproteobacteria;Enterobacterales;Enterobacteriaceae;Salmonella;Salmonella enterica;Salmonella enterica subsp. enterica;Salmonella enterica subsp. enterica serovar Enteritidis;Salmonella enterica subsp. enterica serovar Enteritidis str. EC20111576	Bacteria	Pseudomonadota	Gammaproteobacteria	Enterobacterales	Enterobacteriaceae	Salmonella	Salmonella enterica	Complete	enteritidis	serovar enteritidis	MLST.Salmonella_enterica.11			Good	2014-04-01T00:00:00Z	24786953		PRJNA219482	SAMN02384256	GCA_000624375.1	SRR1183832	CP007328.1	LFZ	Complete	Illumina		MIRA v. 4.0		1	4685851	52.1	1	4685851	79	33		4525	99.3	98.7	0.3	100	ANIMAL-chicken		2010	2010
1.41254e+06	Salmonella enterica subsp. enterica serovar Enteritidis str. EC20120544	1412536	131567;2;1224;1236;91347;543;590;28901;59201;149539;1412536	cellular organisms;Bacteria;Pseudomonadota;Gammaproteobacteria;Enterobacterales;Enterobacteriaceae;Salmonella;Salmonella enterica;Salmonella enterica subsp. enterica;Salmonella enterica subsp. enterica serovar Enteritidis;Salmonella enterica subsp. enterica serovar Enteritidis str. EC20120544	Bacteria	Pseudomonadota	Gammaproteobacteria	Enterobacterales	Enterobacteriaceae	Salmonella	Salmonella enterica	Complete	enteritidis	serovar enteritidis	MLST.Salmonella_enterica.11			Good	2014-04-01T00:00:00Z	24786953		PRJNA219482	SAMN02384257	GCA_000623215.1	SRR1183833	CP007362.1	LFZ	Complete	Illumina		MIRA v. 4.0		1	4685866	52.1	1	4685866	78	34		4519	99.3	98.8		100	Food		2010	2010
1.41254e+06	Salmonella enterica subsp. enterica serovar Enteritidis str. EC20120528	1412537	131567;2;1224;1236;91347;543;590;28901;59201;149539;1412537	cellular organisms;Bacteria;Pseudomonadota;Gammaproteobacteria;Enterobacterales;Enterobacteriaceae;Salmonella;Salmonella enterica;Salmonella enterica subsp. enterica;Salmonella enterica subsp. enterica serovar Enteritidis;Salmonella enterica subsp. enterica serovar Enteritidis str. EC20120528	Bacteria	Pseudomonadota	Gammaproteobacteria	Enterobacterales	Enterobacteriaceae	Salmonella	Salmonella enterica	Complete	enteritidis	serovar enteritidis				Good	2014-04-01T00:00:00Z	24786953		PRJNA219482	SAMN02384258	GCA_000624655.1	SRR1183834	CP007354.1	LFZ	Complete	Illumina		MIRA v. 4.0		1	4685779	51.7	1	4685779	72	35		4447	93.2	91.9		90.7	Food		2010	2010
1.41254e+06	Salmonella enterica subsp. enterica serovar Enteritidis str. EC20111515	1412538	131567;2;1224;1236;91347;543;590;28901;59201;149539;1412538	cellular organisms;Bacteria;Pseudomonadota;Gammaproteobacteria;Enterobacterales;Enterobacteriaceae;Salmonella;Salmonella enterica;Salmonella enterica subsp. enterica;Salmonella enterica subsp. enterica serovar Enteritidis;Salmonella enterica subsp. enterica serovar Enteritidis str. EC20111515	Bacteria	Pseudomonadota	Gammaproteobacteria	Enterobacterales	Enterobacteriaceae	Salmonella	Salmonella enterica	Complete	enteritidis	serovar enteritidis	MLST.Salmonella_enterica.11			Good	2014-04-01T00:00:00Z	24786953		PRJNA219482	SAMN02384259	GCA_000624315.1	SRR1183835	CP007325.1	LFZ	Complete	Illumina		MIRA v. 4.0		1	4685869	52.1	1	4685869	79	31		4522	99.3	98.8		100	ANIMAL-chicken		2010	2010
1.41254e+06	Salmonella enterica subsp. enterica serovar Enteritidis str. EC20111514	1412539	131567;2;1224;1236;91347;543;590;28901;59201;149539;1412539	cellular organisms;Bacteria;Pseudomonadota;Gammaproteobacteria;Enterobacterales;Enterobacteriaceae;Salmonella;Salmonella enterica;Salmonella enterica subsp. enterica;Salmonella enterica subsp. enterica serovar Enteritidis;Salmonella enterica subsp. enterica serovar Enteritidis str. EC20111514	Bacteria	Pseudomonadota	Gammaproteobacteria	Enterobacterales	Enterobacteriaceae	Salmonella	Salmonella enterica	Complete	enteritidis	serovar enteritidis	MLST.Salmonella_enterica.11			Good	2014-04-01T00:00:00Z	24786953		PRJNA219482	SAMN02384260	GCA_000624295.1	SRR1183836	CP007324.1	LFZ	Complete	Illumina		MIRA v. 4.0		1	4685865	52.1	1	4685865	79	32		4533	99.3	98.8		100	ANIMAL-chicken		2010	2010
1.41254e+06	Salmonella enterica subsp. enterica serovar Enteritidis str. EC20121751	1412540	131567;2;1224;1236;91347;543;590;28901;59201;149539;1412540	cellular organisms;Bacteria;Pseudomonadota;Gammaproteobacteria;Enterobacterales;Enterobacteriaceae;Salmonella;Salmonella enterica;Salmonella enterica subsp. enterica;Salmonella enterica subsp. enterica serovar Enteritidis;Salmonella enterica subsp. enterica serovar Enteritidis str. EC20121751	Bacteria	Pseudomonadota	Gammaproteobacteria	Enterobacterales	Enterobacteriaceae	Salmonella	Salmonella enterica	Complete	enteritidis	serovar enteritidis	MLST.Salmonella_enterica.11			Good	2014-04-02T00:00:00Z	24786953		PRJNA219482	SAMN02384261	GCA_000624915.1	SRR1183837	CP007397.1	LFZ	Complete	Illumina		MIRA v. 4.0		1	4685827	52.1	1	4685827	80	39		4532	99.1	98.5		99.7	Food		2011	2011
1.41254e+06	Salmonella enterica subsp. enterica serovar Enteritidis str. EC20121750	1412541	131567;2;1224;1236;91347;543;590;28901;59201;149539;1412541	cellular organisms;Bacteria;Pseudomonadota;Gammaproteobacteria;Enterobacterales;Enterobacteriaceae;Salmonella;Salmonella enterica;Salmonella enterica subsp. enterica;Salmonella enterica subsp. enterica serovar Enteritidis;Salmonella enterica subsp. enterica serovar Enteritidis str. EC20121750	Bacteria	Pseudomonadota	Gammaproteobacteria	Enterobacterales	Enterobacteriaceae	Salmonella	Salmonella enterica	Complete	enteritidis	serovar enteritidis	MLST.Salmonella_enterica.11			Good	2014-04-02T00:00:00Z	24786953		PRJNA219482	SAMN02384262	GCA_000624895.1	SRR1183838	CP007396.1	LFZ	Complete	Illumina		MIRA v. 4.0		1	4685864	52.1	1	4685864	77	35		4532	98.8	97.9	0.3	100	Food		2011	2011
1.41254e+06	Salmonella enterica subsp. enterica serovar Enteritidis str. EC20120970	1412542	131567;2;1224;1236;91347;543;590;28901;59201;149539;1412542	cellular organisms;Bacteria;Pseudomonadota;Gammaproteobacteria;Enterobacterales;Enterobacteriaceae;Salmonella;Salmonella enterica;Salmonella enterica subsp. enterica;Salmonella enterica subsp. enterica serovar Enteritidis;Salmonella enterica subsp. enterica serovar Enteritidis str. EC20120970	Bacteria	Pseudomonadota	Gammaproteobacteria	Enterobacterales	Enterobacteriaceae	Salmonella	Salmonella enterica	Complete	enteritidis	serovar enteritidis	MLST.Salmonella_enterica.11			Good	2014-04-02T00:00:00Z	24786953		PRJNA219482	SAMN02384263	GCA_000625235.1	SRR1183839	CP007380.1	LFZ	Complete	Illumina		MIRA v. 4.0		1	4685845	52.1	1	4685845	79	40		4530	99.1	98.7		100	Food		2012	2012
1.41254e+06	Salmonella enterica subsp. enterica serovar Enteritidis str. EC20120548	1412543	131567;2;1224;1236;91347;543;590;28901;59201;149539;1412543	cellular organisms;Bacteria;Pseudomonadota;Gammaproteobacteria;Enterobacterales;Enterobacteriaceae;Salmonella;Salmonella enterica;Salmonella enterica subsp. enterica;Salmonella enterica subsp. enterica serovar Enteritidis;Salmonella enterica subsp. enterica serovar Enteritidis str. EC20120548	Bacteria	Pseudomonadota	Gammaproteobacteria	Enterobacterales	Enterobacteriaceae	Salmonella	Salmonella enterica	Complete	enteritidis	serovar enteritidis	MLST.Salmonella_enterica.11			Good	2014-04-01T00:00:00Z	24786953		PRJNA219482	SAMN02384264	GCA_000623235.1	SRR1183840	CP007363.1	LFZ	Complete	Illumina		MIRA v. 4.0		1	4685850	52.1	1	4685850	78	40		4515	99.3	98.7		100	Food		2010	2010
1.41255e+06	Salmonella enterica subsp. enterica serovar Enteritidis str. EC20120498	1412545	131567;2;1224;1236;91347;543;590;28901;59201;149539;1412545	cellular organisms;Bacteria;Pseudomonadota;Gammaproteobacteria;Enterobacterales;Enterobacteriaceae;Salmonella;Salmonella enterica;Salmonella enterica subsp. enterica;Salmonella enterica subsp. enterica serovar Enteritidis;Salmonella enterica subsp. enterica serovar Enteritidis str. EC20120498	Bacteria	Pseudomonadota	Gammaproteobacteria	Enterobacterales	Enterobacteriaceae	Salmonella	Salmonella enterica	Complete	enteritidis	serovar enteritidis				Good	2014-04-01T00:00:00Z	24786953		PRJNA219482	SAMN02384266	GCA_000624615.1	SRR1183842	CP007352.1	LFZ	Complete	Illumina		MIRA v. 4.0		1	4685808	52	1	4685808	78	32		4527	96.7	95.7		94.2	Food		2010	2010
1.41255e+06	Salmonella enterica subsp. enterica serovar Enteritidis str. EC20120240	1412546	131567;2;1224;1236;91347;543;590;28901;59201;149539;1412546	cellular organisms;Bacteria;Pseudomonadota;Gammaproteobacteria;Enterobacterales;Enterobacteriaceae;Salmonella;Salmonella enterica;Salmonella enterica subsp. enterica;Salmonella enterica subsp. enterica serovar Enteritidis;Salmonella enterica subsp. enterica serovar Enteritidis str. EC20120240	Bacteria	Pseudomonadota	Gammaproteobacteria	Enterobacterales	Enterobacteriaceae	Salmonella	Salmonella enterica	Complete	enteritidis	serovar enteritidis	MLST.Salmonella_enterica.11			Good	2014-04-01T00:00:00Z	24786953		PRJNA219482	SAMN02384267	GCA_000624515.1	SRR1183843	CP007347.1	LFZ	Complete	Illumina		MIRA v. 4.0		1	4685865	52.1	1	4685865	79	33		4515	99.3	98.8		100	Food		2010	2010
1.41255e+06	Salmonella enterica subsp. enterica serovar Enteritidis str. EC20120229	1412547	131567;2;1224;1236;91347;543;590;28901;59201;149539;1412547	cellular organisms;Bacteria;Pseudomonadota;Gammaproteobacteria;Enterobacterales;Enterobacteriaceae;Salmonella;Salmonella enterica;Salmonella enterica subsp. enterica;Salmonella enterica subsp. enterica serovar Enteritidis;Salmonella enterica subsp. enterica serovar Enteritidis str. EC20120229	Bacteria	Pseudomonadota	Gammaproteobacteria	Enterobacterales	Enterobacteriaceae	Salmonella	Salmonella enterica	Complete	enteritidis	serovar enteritidis	MLST.Salmonella_enterica.11			Good	2014-04-01T00:00:00Z	24786953		PRJNA219482	SAMN02384268	GCA_000624495.1	SRR1183844	CP007346.1	LFZ	Complete	Illumina		MIRA v. 4.0		1	4685852	52.1	1	4685852	76	36		4539	99.1	98.6		100	Food		2010	2010
1.41255e+06	Salmonella enterica subsp. enterica serovar Enteritidis str. EC20120219	1412548	131567;2;1224;1236;91347;543;590;28901;59201;149539;1412548	cellular organisms;Bacteria;Pseudomonadota;Gammaproteobacteria;Enterobacterales;Enterobacteriaceae;Salmonella;Salmonella enterica;Salmonella enterica subsp. enterica;Salmonella enterica subsp. enterica serovar Enteritidis;Salmonella enterica subsp. enterica serovar Enteritidis str. EC20120219	Bacteria	Pseudomonadota	Gammaproteobacteria	Enterobacterales	Enterobacteriaceae	Salmonella	Salmonella enterica	Complete	enteritidis	serovar enteritidis	MLST.Salmonella_enterica.11			Good	2014-04-01T00:00:00Z	24786953		PRJNA219482	SAMN02384269	GCA_000624475.1	SRR1183845	CP007345.1	LFZ	Complete	Illumina		MIRA v. 4.0		1	4685840	52.1	1	4685840	77	32		4537	98.8	98.2		99.2	Food		2010	2010
1.41255e+06	Salmonella enterica subsp. enterica serovar Enteritidis str. EC20111510	1412549	131567;2;1224;1236;91347;543;590;28901;59201;149539;1412549	cellular organisms;Bacteria;Pseudomonadota;Gammaproteobacteria;Enterobacterales;Enterobacteriaceae;Salmonella;Salmonella enterica;Salmonella enterica subsp. enterica;Salmonella enterica subsp. enterica serovar Enteritidis;Salmonella enterica subsp. enterica serovar Enteritidis str. EC20111510	Bacteria	Pseudomonadota	Gammaproteobacteria	Enterobacterales	Enterobacteriaceae	Salmonella	Salmonella enterica	Complete	enteritidis	serovar enteritidis	MLST.Salmonella_enterica.11			Good	2014-04-02T00:00:00Z	24786953		PRJNA219482	SAMN02384270	GCA_000626555.1	SRR1183846	CP007498.1	LFZ	Complete	Illumina		MIRA v. 4.0		1	4685865	52.1	1	4685865	79	30		4520	99.3	98.8		100	ANIMAL-chicken		2010	2010
1.41255e+06	Salmonella enterica subsp. enterica serovar Enteritidis str. EC20120722	1412550	131567;2;1224;1236;91347;543;590;28901;59201;149539;1412550	cellular organisms;Bacteria;Pseudomonadota;Gammaproteobacteria;Enterobacterales;Enterobacteriaceae;Salmonella;Salmonella enterica;Salmonella enterica subsp. enterica;Salmonella enterica subsp. enterica serovar Enteritidis;Salmonella enterica subsp. enterica serovar Enteritidis str. EC20120722	Bacteria	Pseudomonadota	Gammaproteobacteria	Enterobacterales	Enterobacteriaceae	Salmonella	Salmonella enterica	Complete	enteritidis	serovar enteritidis	MLST.Salmonella_enterica.11			Good	2014-04-01T00:00:00Z	24786953		PRJNA219482	SAMN02384271	GCA_000625615.1	SRR1183847	CP007343.1	LFZ	Complete	Illumina		MIRA v. 4.0		1	4685860	52.1	1	4685860	78	42		4522	99.1	98.7		100	Food		2012	2012
1.41255e+06	Salmonella enterica subsp. enterica serovar Enteritidis str. EC20121753	1412551	131567;2;1224;1236;91347;543;590;28901;59201;149539;1412551	cellular organisms;Bacteria;Pseudomonadota;Gammaproteobacteria;Enterobacterales;Enterobacteriaceae;Salmonella;Salmonella enterica;Salmonella enterica subsp. enterica;Salmonella enterica subsp. enterica serovar Enteritidis;Salmonella enterica subsp. enterica serovar Enteritidis str. EC20121753	Bacteria	Pseudomonadota	Gammaproteobacteria	Enterobacterales	Enterobacteriaceae	Salmonella	Salmonella enterica	Complete	enteritidis	serovar enteritidis	MLST.Salmonella_enterica.11			Good	2014-04-02T00:00:00Z	24786953		PRJNA219482	SAMN02384272	GCA_000624935.1	SRR1183848	CP007398.1	LFZ	Complete	Illumina		MIRA v. 4.0		1	4685851	52.1	1	4685851	80	37		4540	99	98.5		99.7	Food		2011	2011
1.41255e+06	Salmonella enterica subsp. enterica serovar Enteritidis str. EC20120469	1412552	131567;2;1224;1236;91347;543;590;28901;59201;149539;1412552	cellular organisms;Bacteria;Pseudomonadota;Gammaproteobacteria;Enterobacterales;Enterobacteriaceae;Salmonella;Salmonella enterica;Salmonella enterica subsp. enterica;Salmonella enterica subsp. enterica serovar Enteritidis;Salmonella enterica subsp. enterica serovar Enteritidis str. EC20120469	Bacteria	Pseudomonadota	Gammaproteobacteria	Enterobacterales	Enterobacteriaceae	Salmonella	Salmonella enterica	Complete	enteritidis	serovar enteritidis	MLST.Salmonella_enterica.11			Good	2014-04-01T00:00:00Z	24786953		PRJNA219482	SAMN02384273	GCA_000624555.1	SRR1183849	CP007349.1	LFZ	Complete	Illumina		MIRA v. 4.0		1	4685852	52.1	1	4685852	78	35		4529	99.3	98.8		100	Food		2010	2010
1.41255e+06	Salmonella enterica subsp. enterica serovar Enteritidis str. EC20121744	1412554	131567;2;1224;1236;91347;543;590;28901;59201;149539;1412554	cellular organisms;Bacteria;Pseudomonadota;Gammaproteobacteria;Enterobacterales;Enterobacteriaceae;Salmonella;Salmonella enterica;Salmonella enterica subsp. enterica;Salmonella enterica subsp. enterica serovar Enteritidis;Salmonella enterica subsp. enterica serovar Enteritidis str. EC20121744	Bacteria	Pseudomonadota	Gammaproteobacteria	Enterobacterales	Enterobacteriaceae	Salmonella	Salmonella enterica	Complete	enteritidis	serovar enteritidis	MLST.Salmonella_enterica.11			Good	2014-04-01T00:00:00Z	24786953		PRJNA219482	SAMN02384275	GCA_000624835.1	SRR1183851	CP007373.1	LFZ	Complete	Illumina		MIRA v. 4.0		1	4685851	52.1	1	4685851	78	39		4512	99.2	98.7		100	Food		2011	2011
1.41256e+06	Salmonella enterica subsp. enterica serovar Enteritidis str. EC20121765	1412555	131567;2;1224;1236;91347;543;590;28901;59201;149539;1412555	cellular organisms;Bacteria;Pseudomonadota;Gammaproteobacteria;Enterobacterales;Enterobacteriaceae;Salmonella;Salmonella enterica;Salmonella enterica subsp. enterica;Salmonella enterica subsp. enterica serovar Enteritidis;Salmonella enterica subsp. enterica serovar Enteritidis str. EC20121765	Bacteria	Pseudomonadota	Gammaproteobacteria	Enterobacterales	Enterobacteriaceae	Salmonella	Salmonella enterica	Complete	enteritidis	serovar enteritidis	MLST.Salmonella_enterica.11			Good	2014-04-01T00:00:00Z	24786953		PRJNA219482	SAMN02384276	GCA_000625775.1	SRR1183852	CP007429.1	LFZ	Complete	Illumina		MIRA v. 4.0		1	4685859	52.1	1	4685859	81	38		4526	99.3	98.8		100	FOOD-Pig		2011	2011
1.41256e+06	Salmonella enterica subsp. enterica serovar Enteritidis str. EC20120496	1412556	131567;2;1224;1236;91347;543;590;28901;59201;149539;1412556	cellular organisms;Bacteria;Pseudomonadota;Gammaproteobacteria;Enterobacterales;Enterobacteriaceae;Salmonella;Salmonella enterica;Salmonella enterica subsp. enterica;Salmonella enterica subsp. enterica serovar Enteritidis;Salmonella enterica subsp. enterica serovar Enteritidis str. EC20120496	Bacteria	Pseudomonadota	Gammaproteobacteria	Enterobacterales	Enterobacteriaceae	Salmonella	Salmonella enterica	Complete	enteritidis	serovar enteritidis	MLST.Salmonella_enterica.11			Good	2014-04-01T00:00:00Z	24786953		PRJNA219482	SAMN02384277	GCA_000624575.1	SRR1183853	CP007350.1	LFZ	Complete	Illumina		MIRA v. 4.0		1	4685866	52.1	1	4685866	79	34		4518	99.3	98.8		100	Food		2010	2010
1.41256e+06	Salmonella enterica subsp. enterica serovar Enteritidis str. EC20121542	1412557	131567;2;1224;1236;91347;543;590;28901;59201;149539;1412557	cellular organisms;Bacteria;Pseudomonadota;Gammaproteobacteria;Enterobacterales;Enterobacteriaceae;Salmonella;Salmonella enterica;Salmonella enterica subsp. enterica;Salmonella enterica subsp. enterica serovar Enteritidis;Salmonella enterica subsp. enterica serovar Enteritidis str. EC20121542	Bacteria	Pseudomonadota	Gammaproteobacteria	Enterobacterales	Enterobacteriaceae	Salmonella	Salmonella enterica	Complete	enteritidis	serovar enteritidis	MLST.Salmonella_enterica.11			Good	2014-04-01T00:00:00Z	24786953		PRJNA219482	SAMN02384278	GCA_000624735.1	SRR1183854	CP007368.1	LFZ	Complete	Illumina		MIRA v. 4.0		1	4685869	52.1	1	4685869	79	38		4526	99.3	98.8		100	Food		2012	2012
1.41256e+06	Salmonella enterica subsp. enterica serovar Enteritidis str. EC20120968	1412558	131567;2;1224;1236;91347;543;590;28901;59201;149539;1412558	cellular organisms;Bacteria;Pseudomonadota;Gammaproteobacteria;Enterobacterales;Enterobacteriaceae;Salmonella;Salmonella enterica;Salmonella enterica subsp. enterica;Salmonella enterica subsp. enterica serovar Enteritidis;Salmonella enterica subsp. enterica serovar Enteritidis str. EC20120968	Bacteria	Pseudomonadota	Gammaproteobacteria	Enterobacterales	Enterobacteriaceae	Salmonella	Salmonella enterica	Complete	enteritidis	serovar enteritidis	MLST.Salmonella_enterica.11			Good	2014-04-02T00:00:00Z	24786953		PRJNA219482	SAMN02384279	GCA_000625195.1	SRR1183855	CP007378.1	LFZ	Complete	Illumina		MIRA v. 4.0		1	4685864	52.1	1	4685864	78	33		4526	99.3	98.8		99.7	Food		2012	2012
1.41256e+06	Salmonella enterica subsp. enterica serovar Enteritidis str. EC20121748	1412560	131567;2;1224;1236;91347;543;590;28901;59201;149539;1412560	cellular organisms;Bacteria;Pseudomonadota;Gammaproteobacteria;Enterobacterales;Enterobacteriaceae;Salmonella;Salmonella enterica;Salmonella enterica subsp. enterica;Salmonella enterica subsp. enterica serovar Enteritidis;Salmonella enterica subsp. enterica serovar Enteritidis str. EC20121748	Bacteria	Pseudomonadota	Gammaproteobacteria	Enterobacterales	Enterobacteriaceae	Salmonella	Salmonella enterica	Complete	enteritidis	serovar enteritidis	MLST.Salmonella_enterica.11			Good	2014-04-02T00:00:00Z	24786953		PRJNA219482	SAMN02384281	GCA_000624875.1	SRR1183857	CP007395.1	LFZ	Complete	Illumina		MIRA v. 4.0		1	4685859	52.1	1	4685859	77	37		4533	99.1	98.6		99.7	Food		2011	2011
1.41256e+06	Salmonella enterica subsp. enterica serovar Enteritidis str. EC20121672	1412561	131567;2;1224;1236;91347;543;590;28901;59201;149539;1412561	cellular organisms;Bacteria;Pseudomonadota;Gammaproteobacteria;Enterobacterales;Enterobacteriaceae;Salmonella;Salmonella enterica;Salmonella enterica subsp. enterica;Salmonella enterica subsp. enterica serovar Enteritidis;Salmonella enterica subsp. enterica serovar Enteritidis str. EC20121672	Bacteria	Pseudomonadota	Gammaproteobacteria	Enterobacterales	Enterobacteriaceae	Salmonella	Salmonella enterica	Complete	enteritidis	serovar enteritidis	MLST.Salmonella_enterica.11			Good	2014-04-01T00:00:00Z	24786953		PRJNA219482	SAMN02384282	GCA_000624775.1	SRR1183858	CP007370.1	LFZ	Complete	Illumina		MIRA v. 4.0		1	4685860	52.1	1	4685860	79	36		4536	99.1	98.6		100	FOOD		2012	2012
1.41256e+06	Salmonella enterica subsp. enterica serovar Enteritidis str. EC20121747	1412562	131567;2;1224;1236;91347;543;590;28901;59201;149539;1412562	cellular organisms;Bacteria;Pseudomonadota;Gammaproteobacteria;Enterobacterales;Enterobacteriaceae;Salmonella;Salmonella enterica;Salmonella enterica subsp. enterica;Salmonella enterica subsp. enterica serovar Enteritidis;Salmonella enterica subsp. enterica serovar Enteritidis str. EC20121747	Bacteria	Pseudomonadota	Gammaproteobacteria	Enterobacterales	Enterobacteriaceae	Salmonella	Salmonella enterica	Complete	enteritidis	serovar enteritidis	MLST.Salmonella_enterica.11			Good	2014-04-02T00:00:00Z	24786953		PRJNA219482	SAMN02384283	GCA_000626435.1	SRR1183859	CP007464.1	LFZ	Complete	Illumina		MIRA v. 4.0		1	4690772	52.1	1	4690772	78	34		4537	99.3	98.7		100	FOOD-Turkey		2011	2011
1.41256e+06	Salmonella enterica subsp. enterica serovar Enteritidis str. EC20121746	1412563	131567;2;1224;1236;91347;543;590;28901;59201;149539;1412563	cellular organisms;Bacteria;Pseudomonadota;Gammaproteobacteria;Enterobacterales;Enterobacteriaceae;Salmonella;Salmonella enterica;Salmonella enterica subsp. enterica;Salmonella enterica subsp. enterica serovar Enteritidis;Salmonella enterica subsp. enterica serovar Enteritidis str. EC20121746	Bacteria	Pseudomonadota	Gammaproteobacteria	Enterobacterales	Enterobacteriaceae	Salmonella	Salmonella enterica	Complete	enteritidis	serovar enteritidis	MLST.Salmonella_enterica.11			Good	2014-04-02T00:00:00Z	24786953		PRJNA219482	SAMN02384284	GCA_000624855.1	SRR1183860	CP007374.1	LFZ	Complete	Illumina		MIRA v. 4.0		1	4685869	52.1	1	4685869	78	34		4521	99.3	98.8		100	Food		2011	2011
1.41256e+06	Salmonella enterica subsp. enterica serovar Enteritidis str. EC20120765	1412564	131567;2;1224;1236;91347;543;590;28901;59201;149539;1412564	cellular organisms;Bacteria;Pseudomonadota;Gammaproteobacteria;Enterobacterales;Enterobacteriaceae;Salmonella;Salmonella enterica;Salmonella enterica subsp. enterica;Salmonella enterica subsp. enterica serovar Enteritidis;Salmonella enterica subsp. enterica serovar Enteritidis str. EC20120765	Bacteria	Pseudomonadota	Gammaproteobacteria	Enterobacterales	Enterobacteriaceae	Salmonella	Salmonella enterica	Complete	enteritidis	serovar enteritidis	MLST.Salmonella_enterica.11			Good	2014-04-02T00:00:00Z	24786953		PRJNA219482	SAMN02384285	GCA_000624995.1	SRR1183861	CP007402.1	LFZ	Complete	Illumina		MIRA v. 4.0		1	4685876	52.1	1	4685876	78	40		4532	99.3	98.8		100	ANIMAL-chicken		2011	2011
1.41257e+06	Salmonella enterica subsp. enterica serovar Enteritidis str. EC20121671	1412565	131567;2;1224;1236;91347;543;590;28901;59201;149539;1412565	cellular organisms;Bacteria;Pseudomonadota;Gammaproteobacteria;Enterobacterales;Enterobacteriaceae;Salmonella;Salmonella enterica;Salmonella enterica subsp. enterica;Salmonella enterica subsp. enterica serovar Enteritidis;Salmonella enterica subsp. enterica serovar Enteritidis str. EC20121671	Bacteria	Pseudomonadota	Gammaproteobacteria	Enterobacterales	Enterobacteriaceae	Salmonella	Salmonella enterica	Complete	enteritidis	serovar enteritidis	MLST.Salmonella_enterica.11			Good	2014-04-01T00:00:00Z	24786953		PRJNA219482	SAMN02384286	GCA_000624755.1	SRR1183862	CP007369.1	LFZ	Complete	Illumina		MIRA v. 4.0		1	4685813	52.1	1	4685813	78	39		4547	99	98.4		100	Food		2012	2012
1.41257e+06	Salmonella enterica subsp. enterica serovar Enteritidis str. EC20120555	1412566	131567;2;1224;1236;91347;543;590;28901;59201;149539;1412566	cellular organisms;Bacteria;Pseudomonadota;Gammaproteobacteria;Enterobacterales;Enterobacteriaceae;Salmonella;Salmonella enterica;Salmonella enterica subsp. enterica;Salmonella enterica subsp. enterica serovar Enteritidis;Salmonella enterica subsp. enterica serovar Enteritidis str. EC20120555	Bacteria	Pseudomonadota	Gammaproteobacteria	Enterobacterales	Enterobacteriaceae	Salmonella	Salmonella enterica	Complete	enteritidis	serovar enteritidis	MLST.Salmonella_enterica.11			Good	2014-04-01T00:00:00Z	24786953		PRJNA219482	SAMN02384287	GCA_000623255.1	SRR1183863	CP007364.1	LFZ	Complete	Illumina		MIRA v. 4.0		1	4685866	52.1	1	4685866	79	34		4522	99.3	98.8		100	FOOD-porcine		2010	2010
1.41257e+06	Salmonella enterica subsp. enterica serovar Enteritidis str. EC20111554	1412567	131567;2;1224;1236;91347;543;590;28901;59201;149539;1412567	cellular organisms;Bacteria;Pseudomonadota;Gammaproteobacteria;Enterobacterales;Enterobacteriaceae;Salmonella;Salmonella enterica;Salmonella enterica subsp. enterica;Salmonella enterica subsp. enterica serovar Enteritidis;Salmonella enterica subsp. enterica serovar Enteritidis str. EC20111554	Bacteria	Pseudomonadota	Gammaproteobacteria	Enterobacterales	Enterobacteriaceae	Salmonella	Salmonella enterica	Complete	enteritidis	serovar enteritidis	MLST.Salmonella_enterica.11			Good	2014-04-02T00:00:00Z	24786953		PRJNA219482	SAMN02384288	GCA_000624335.1	SRR1183864	CP007326.1	LFZ	Complete	Illumina		MIRA v. 4.0		1	4685868	52.1	1	4685868	78	34		4522	99.3	98.7		100	ANIMAL-chicken		2010	2010
1.41257e+06	Salmonella enterica subsp. enterica serovar Enteritidis str. EC20120497	1412568	131567;2;1224;1236;91347;543;590;28901;59201;149539;1412568	cellular organisms;Bacteria;Pseudomonadota;Gammaproteobacteria;Enterobacterales;Enterobacteriaceae;Salmonella;Salmonella enterica;Salmonella enterica subsp. enterica;Salmonella enterica subsp. enterica serovar Enteritidis;Salmonella enterica subsp. enterica serovar Enteritidis str. EC20120497	Bacteria	Pseudomonadota	Gammaproteobacteria	Enterobacterales	Enterobacteriaceae	Salmonella	Salmonella enterica	Complete	enteritidis	serovar enteritidis	MLST.Salmonella_enterica.11			Good	2014-04-01T00:00:00Z	24786953		PRJNA219482	SAMN02384289	GCA_000624595.1	SRR1183865	CP007351.1	LFZ	Complete	Illumina		MIRA v. 4.0		1	4685866	52.1	1	4685866	78	34		4526	99.3	98.7		100	Food		2010	2010
1.41257e+06	Salmonella enterica subsp. enterica serovar Enteritidis str. EC20120916	1412570	131567;2;1224;1236;91347;543;590;28901;59201;149539;1412570	cellular organisms;Bacteria;Pseudomonadota;Gammaproteobacteria;Enterobacterales;Enterobacteriaceae;Salmonella;Salmonella enterica;Salmonella enterica subsp. enterica;Salmonella enterica subsp. enterica serovar Enteritidis;Salmonella enterica subsp. enterica serovar Enteritidis str. EC20120916	Bacteria	Pseudomonadota	Gammaproteobacteria	Enterobacterales	Enterobacteriaceae	Salmonella	Salmonella enterica	Complete	enteritidis	serovar enteritidis	MLST.Salmonella_enterica.11			Good	2014-04-01T00:00:00Z	24786953		PRJNA219482	SAMN02384291	GCA_000624155.1	SRR1183867	CP007332.1	LFZ	Complete	Illumina		MIRA v. 4.0		1	4807994	52.1	1	4807994	85	35		4828	99.3	97	4.2	99.9	ANIMAL-chicken		2012	2012
1.41257e+06	Salmonella enterica subsp. enterica serovar Enteritidis str. EC20121812	1412571	131567;2;1224;1236;91347;543;590;28901;59201;149539;1412571	cellular organisms;Bacteria;Pseudomonadota;Gammaproteobacteria;Enterobacterales;Enterobacteriaceae;Salmonella;Salmonella enterica;Salmonella enterica subsp. enterica;Salmonella enterica subsp. enterica serovar Enteritidis;Salmonella enterica subsp. enterica serovar Enteritidis str. EC20121812	Bacteria	Pseudomonadota	Gammaproteobacteria	Enterobacterales	Enterobacteriaceae	Salmonella	Salmonella enterica	Complete	enteritidis	serovar enteritidis	MLST.Salmonella_enterica.11			Good	2014-04-02T00:00:00Z	24786953		PRJNA219482	SAMN02384292	GCA_000625255.1	SRR1183868	CP007381.1	LFZ	Complete	Illumina		MIRA v. 4.0		1	4685868	52.1	1	4685868	81	36		4545	99.3	98.7		100	Food		2011	2011
1.41257e+06	Salmonella enterica subsp. enterica serovar Enteritidis str. EC20111561	1412572	131567;2;1224;1236;91347;543;590;28901;59201;149539;1412572	cellular organisms;Bacteria;Pseudomonadota;Gammaproteobacteria;Enterobacterales;Enterobacteriaceae;Salmonella;Salmonella enterica;Salmonella enterica subsp. enterica;Salmonella enterica subsp. enterica serovar Enteritidis;Salmonella enterica subsp. enterica serovar Enteritidis str. EC20111561	Bacteria	Pseudomonadota	Gammaproteobacteria	Enterobacterales	Enterobacteriaceae	Salmonella	Salmonella enterica	Complete	enteritidis	serovar enteritidis	MLST.Salmonella_enterica.11			Good	2014-04-01T00:00:00Z	24786953		PRJNA219482	SAMN02384293	GCA_000624355.1	SRR1183869	CP007327.1	LFZ	Complete	Illumina		MIRA v. 4.0		1	4685869	52.1	1	4685869	79	33		4527	99.3	98.7		100	ANIMAL-chicken		2010	2010
1.41257e+06	Salmonella enterica subsp. enterica serovar Enteritidis str. EC20122045	1412573	131567;2;1224;1236;91347;543;590;28901;59201;149539;1412573	cellular organisms;Bacteria;Pseudomonadota;Gammaproteobacteria;Enterobacterales;Enterobacteriaceae;Salmonella;Salmonella enterica;Salmonella enterica subsp. enterica;Salmonella enterica subsp. enterica serovar Enteritidis;Salmonella enterica subsp. enterica serovar Enteritidis str. EC20122045	Bacteria	Pseudomonadota	Gammaproteobacteria	Enterobacterales	Enterobacteriaceae	Salmonella	Salmonella enterica	Complete	enteritidis	serovar enteritidis	MLST.Salmonella_enterica.11			Good	2014-04-01T00:00:00Z	24786953		PRJNA219482	SAMN02384294	GCA_000625975.1	SRR1183870	CP007416.1	LFZ	Complete	Illumina		MIRA v. 4.0		1	4686089	52.2	1	4686089	85	28		4542	99.3	99		100	Food		2012	2012
1.41257e+06	Salmonella enterica subsp. enterica serovar Enteritidis str. EC20122033	1412574	131567;2;1224;1236;91347;543;590;28901;59201;149539;1412574	cellular organisms;Bacteria;Pseudomonadota;Gammaproteobacteria;Enterobacterales;Enterobacteriaceae;Salmonella;Salmonella enterica;Salmonella enterica subsp. enterica;Salmonella enterica subsp. enterica serovar Enteritidis;Salmonella enterica subsp. enterica serovar Enteritidis str. EC20122033	Bacteria	Pseudomonadota	Gammaproteobacteria	Enterobacterales	Enterobacteriaceae	Salmonella	Salmonella enterica	Complete	enteritidis	serovar enteritidis	MLST.Salmonella_enterica.11			Good	2014-04-01T00:00:00Z	24786953		PRJNA219482	SAMN02384295	GCA_000625955.1	SRR1183871	CP007415.1	LFZ	Complete	Illumina		MIRA v. 4.0		1	4686086	52.2	1	4686086	85	29		4540	99.3	99		100	Food		2012	2012
1.41258e+06	Salmonella enterica subsp. enterica serovar Enteritidis str. EC20122031	1412575	131567;2;1224;1236;91347;543;590;28901;59201;149539;1412575	cellular organisms;Bacteria;Pseudomonadota;Gammaproteobacteria;Enterobacterales;Enterobacteriaceae;Salmonella;Salmonella enterica;Salmonella enterica subsp. enterica;Salmonella enterica subsp. enterica serovar Enteritidis;Salmonella enterica subsp. enterica serovar Enteritidis str. EC20122031	Bacteria	Pseudomonadota	Gammaproteobacteria	Enterobacterales	Enterobacteriaceae	Salmonella	Salmonella enterica	Complete	enteritidis	serovar enteritidis	MLST.Salmonella_enterica.11			Good	2014-04-01T00:00:00Z	24786953		PRJNA219482	SAMN02384296	GCA_000625935.1	SRR1183872	CP007414.1	LFZ	Complete	Illumina		MIRA v. 4.0		1	4685870	52.1	1	4685870	79	31		4528	99.1	98.8		100	Food		2012	2012
1.41258e+06	Salmonella enterica subsp. enterica serovar Enteritidis str. EC20122026	1412576	131567;2;1224;1236;91347;543;590;28901;59201;149539;1412576	cellular organisms;Bacteria;Pseudomonadota;Gammaproteobacteria;Enterobacterales;Enterobacteriaceae;Salmonella;Salmonella enterica;Salmonella enterica subsp. enterica;Salmonella enterica subsp. enterica serovar Enteritidis;Salmonella enterica subsp. enterica serovar Enteritidis str. EC20122026	Bacteria	Pseudomonadota	Gammaproteobacteria	Enterobacterales	Enterobacteriaceae	Salmonella	Salmonella enterica	Complete	enteritidis	serovar enteritidis	MLST.Salmonella_enterica.11			Good	2014-04-01T00:00:00Z	24786953		PRJNA219482	SAMN02384297	GCA_000625915.1	SRR1183873	CP007413.1	LFZ	Complete	Illumina		MIRA v. 4.0		1	4685865	52.1	1	4685865	78	34		4537	99.3	98.7		100	Food		2012	2012
1.41258e+06	Salmonella enterica subsp. enterica serovar Enteritidis str. EC20122022	1412577	131567;2;1224;1236;91347;543;590;28901;59201;149539;1412577	cellular organisms;Bacteria;Pseudomonadota;Gammaproteobacteria;Enterobacterales;Enterobacteriaceae;Salmonella;Salmonella enterica;Salmonella enterica subsp. enterica;Salmonella enterica subsp. enterica serovar Enteritidis;Salmonella enterica subsp. enterica serovar Enteritidis str. EC20122022	Bacteria	Pseudomonadota	Gammaproteobacteria	Enterobacterales	Enterobacteriaceae	Salmonella	Salmonella enterica	Complete	enteritidis	serovar enteritidis	MLST.Salmonella_enterica.11			Good	2014-04-01T00:00:00Z	24786953		PRJNA219482	SAMN02384298	GCA_000625895.1	SRR1183874	CP007412.1	LFZ	Complete	Illumina		MIRA v. 4.0		1	4685834	52.1	1	4685834	77	35		4541	99	98.6		99.2	Food		2012	2012
1.41258e+06	Salmonella enterica subsp. enterica serovar Enteritidis str. EC20121990	1412578	131567;2;1224;1236;91347;543;590;28901;59201;149539;1412578	cellular organisms;Bacteria;Pseudomonadota;Gammaproteobacteria;Enterobacterales;Enterobacteriaceae;Salmonella;Salmonella enterica;Salmonella enterica subsp. enterica;Salmonella enterica subsp. enterica serovar Enteritidis;Salmonella enterica subsp. enterica serovar Enteritidis str. EC20121990	Bacteria	Pseudomonadota	Gammaproteobacteria	Enterobacterales	Enterobacteriaceae	Salmonella	Salmonella enterica	Complete	enteritidis	serovar enteritidis	MLST.Salmonella_enterica.11			Good	2014-04-01T00:00:00Z	24786953		PRJNA219482	SAMN02384299	GCA_000625875.1	SRR1183875	CP007411.1	LFZ	Complete	Illumina		MIRA v. 4.0		1	4685868	52.1	1	4685868	79	32		4516	99.3	98.8		100	Food		2012	2012
1.41258e+06	Salmonella enterica subsp. enterica serovar Enteritidis str. EC20121989	1412579	131567;2;1224;1236;91347;543;590;28901;59201;149539;1412579	cellular organisms;Bacteria;Pseudomonadota;Gammaproteobacteria;Enterobacterales;Enterobacteriaceae;Salmonella;Salmonella enterica;Salmonella enterica subsp. enterica;Salmonella enterica subsp. enterica serovar Enteritidis;Salmonella enterica subsp. enterica serovar Enteritidis str. EC20121989	Bacteria	Pseudomonadota	Gammaproteobacteria	Enterobacterales	Enterobacteriaceae	Salmonella	Salmonella enterica	Complete	enteritidis	serovar enteritidis	MLST.Salmonella_enterica.11			Good	2014-04-01T00:00:00Z	24786953		PRJNA219482	SAMN02384300	GCA_000625815.1	SRR1183876	CP007388.1	LFZ	Complete	Illumina		MIRA v. 4.0		1	4685868	52.1	1	4685868	79	35		4520	99.3	98.8		100	Food		2012	2012
1.41258e+06	Salmonella enterica subsp. enterica serovar Enteritidis str. EC20121986	1412580	131567;2;1224;1236;91347;543;590;28901;59201;149539;1412580	cellular organisms;Bacteria;Pseudomonadota;Gammaproteobacteria;Enterobacterales;Enterobacteriaceae;Salmonella;Salmonella enterica;Salmonella enterica subsp. enterica;Salmonella enterica subsp. enterica serovar Enteritidis;Salmonella enterica subsp. enterica serovar Enteritidis str. EC20121986	Bacteria	Pseudomonadota	Gammaproteobacteria	Enterobacterales	Enterobacteriaceae	Salmonella	Salmonella enterica	Complete	enteritidis	serovar enteritidis	MLST.Salmonella_enterica.11			Good	2014-04-01T00:00:00Z	24786953		PRJNA219482	SAMN02384301	GCA_000625795.1	SRR1183877	CP007387.1	LFZ	Complete	Illumina		MIRA v. 4.0		1	4685867	52.1	1	4685867	78	31		4520	99.3	98.8		100	Food		2012	2012
1.41258e+06	Salmonella enterica subsp. enterica serovar Enteritidis str. EC20121976	1412581	131567;2;1224;1236;91347;543;590;28901;59201;149539;1412581	cellular organisms;Bacteria;Pseudomonadota;Gammaproteobacteria;Enterobacterales;Enterobacteriaceae;Salmonella;Salmonella enterica;Salmonella enterica subsp. enterica;Salmonella enterica subsp. enterica serovar Enteritidis;Salmonella enterica subsp. enterica serovar Enteritidis str. EC20121976	Bacteria	Pseudomonadota	Gammaproteobacteria	Enterobacterales	Enterobacteriaceae	Salmonella	Salmonella enterica	Complete	enteritidis	serovar enteritidis	MLST.Salmonella_enterica.11			Good	2014-04-01T00:00:00Z	24786953		PRJNA219482	SAMN02384302	GCA_000625635.1	SRR1183878	CP007386.1	LFZ	Complete	Illumina		MIRA v. 4.0		1	4685870	52.1	1	4685870	79	33		4528	99.3	98.8		100	Food		2012	2012
1.41258e+06	Salmonella enterica subsp. enterica serovar Enteritidis str. EC20121970	1412582	131567;2;1224;1236;91347;543;590;28901;59201;149539;1412582	cellular organisms;Bacteria;Pseudomonadota;Gammaproteobacteria;Enterobacterales;Enterobacteriaceae;Salmonella;Salmonella enterica;Salmonella enterica subsp. enterica;Salmonella enterica subsp. enterica serovar Enteritidis;Salmonella enterica subsp. enterica serovar Enteritidis str. EC20121970	Bacteria	Pseudomonadota	Gammaproteobacteria	Enterobacterales	Enterobacteriaceae	Salmonella	Salmonella enterica	Complete	enteritidis	serovar enteritidis	MLST.Salmonella_enterica.11			Good	2014-04-02T00:00:00Z	24786953		PRJNA219482	SAMN02384303	GCA_000625335.1	SRR1183879	CP007385.1	LFZ	Complete	Illumina		MIRA v. 4.0		1	4685877	52.1	1	4685877	75	33		4530	99.3	98.8	0.3	100	Food		2012	2012
1.41258e+06	Salmonella enterica subsp. enterica serovar Enteritidis str. EC20121969	1412583	131567;2;1224;1236;91347;543;590;28901;59201;149539;1412583	cellular organisms;Bacteria;Pseudomonadota;Gammaproteobacteria;Enterobacterales;Enterobacteriaceae;Salmonella;Salmonella enterica;Salmonella enterica subsp. enterica;Salmonella enterica subsp. enterica serovar Enteritidis;Salmonella enterica subsp. enterica serovar Enteritidis str. EC20121969	Bacteria	Pseudomonadota	Gammaproteobacteria	Enterobacterales	Enterobacteriaceae	Salmonella	Salmonella enterica	Complete	enteritidis	serovar enteritidis	MLST.Salmonella_enterica.11			Good	2014-04-02T00:00:00Z	24786953		PRJNA219482	SAMN02384304	GCA_000625315.1	SRR1183880	CP007384.1	LFZ	Complete	Illumina		MIRA v. 4.0		1	4685870	52.1	1	4685870	78	35		4530	99.3	98.8		100	Food		2012	2012
1.41258e+06	Salmonella enterica subsp. enterica serovar Enteritidis str. EC20100131	1412584	131567;2;1224;1236;91347;543;590;28901;59201;149539;1412584	cellular organisms;Bacteria;Pseudomonadota;Gammaproteobacteria;Enterobacterales;Enterobacteriaceae;Salmonella;Salmonella enterica;Salmonella enterica subsp. enterica;Salmonella enterica subsp. enterica serovar Enteritidis;Salmonella enterica subsp. enterica serovar Enteritidis str. EC20100131	Bacteria	Pseudomonadota	Gammaproteobacteria	Enterobacterales	Enterobacteriaceae	Salmonella	Salmonella enterica	Complete	enteritidis	serovar enteritidis	MLST.Salmonella_enterica.11			Good	2014-04-01T00:00:00Z	24786953		PRJNA219482	SAMN02384305	GCA_000625715.1	SRR1183881	CP007432.1	LFZ	Complete	Illumina		MIRA v. 4.0		1	4685858	52.1	1	4685858	79	33		4532	99.3	98.7		100	ANIMAL-chicken		2009	2009
1.41259e+06	Salmonella enterica subsp. enterica serovar Enteritidis str. EC20090530	1412585	131567;2;1224;1236;91347;543;590;28901;59201;149539;1412585	cellular organisms;Bacteria;Pseudomonadota;Gammaproteobacteria;Enterobacterales;Enterobacteriaceae;Salmonella;Salmonella enterica;Salmonella enterica subsp. enterica;Salmonella enterica subsp. enterica serovar Enteritidis;Salmonella enterica subsp. enterica serovar Enteritidis str. EC20090530	Bacteria	Pseudomonadota	Gammaproteobacteria	Enterobacterales	Enterobacteriaceae	Salmonella	Salmonella enterica	Complete	enteritidis	serovar enteritidis	MLST.Salmonella_enterica.11			Good	2014-04-02T00:00:00Z	24786953		PRJNA219482	SAMN02384306	GCA_000625395.1	SRR1183882	CP007298.1	LFZ	Complete	Illumina		MIRA v. 4.0		1	4685831	52.1	1	4685831	80	39		4549	98.5	98.1		99.5	ANIMAL-chicken		2009	2009
1.41259e+06	Salmonella enterica subsp. enterica serovar Enteritidis str. EC20100100	1412586	131567;2;1224;1236;91347;543;590;28901;59201;149539;1412586	cellular organisms;Bacteria;Pseudomonadota;Gammaproteobacteria;Enterobacterales;Enterobacteriaceae;Salmonella;Salmonella enterica;Salmonella enterica subsp. enterica;Salmonella enterica subsp. enterica serovar Enteritidis;Salmonella enterica subsp. enterica serovar Enteritidis str. EC20100100	Bacteria	Pseudomonadota	Gammaproteobacteria	Enterobacterales	Enterobacteriaceae	Salmonella	Salmonella enterica	Complete	EC20100100		MLST.Salmonella_enterica.11			Good	2014-05-14T00:00:00Z	24786953		PRJNA219482	SAMN02384307	GCF_000968775.1	SRR1183883	CP007357	LFZ	Complete	Illumina		MIRA v. 4.0		1	4685860	51.42	1	4685860	78	17		4666	99.7	99		100	Food		2009	2009
1.41259e+06	Salmonella enterica subsp. enterica serovar Enteritidis str. EC20090195	1412587	131567;2;1224;1236;91347;543;590;28901;59201;149539;1412587	cellular organisms;Bacteria;Pseudomonadota;Gammaproteobacteria;Enterobacterales;Enterobacteriaceae;Salmonella;Salmonella enterica;Salmonella enterica subsp. enterica;Salmonella enterica subsp. enterica serovar Enteritidis;Salmonella enterica subsp. enterica serovar Enteritidis str. EC20090195	Bacteria	Pseudomonadota	Gammaproteobacteria	Enterobacterales	Enterobacteriaceae	Salmonella	Salmonella enterica	Complete	enteritidis	serovar enteritidis	MLST.Salmonella_enterica.11			Good	2014-04-01T00:00:00Z	24786953		PRJNA219482	SAMN02384308	GCA_000625675.1	SRR1183884	CP007430.1	LFZ	Complete	454		MIRA v. 4.0		1	4685866	52.1	1	4685866	78	34		4520	99.3	98.7		99.7	Food		2008	2008
1.41259e+06	Salmonella enterica subsp. enterica serovar Enteritidis str. EC20130345	1412588	131567;2;1224;1236;91347;543;590;28901;59201;149539;1412588	cellular organisms;Bacteria;Pseudomonadota;Gammaproteobacteria;Enterobacterales;Enterobacteriaceae;Salmonella;Salmonella enterica;Salmonella enterica subsp. enterica;Salmonella enterica subsp. enterica serovar Enteritidis;Salmonella enterica subsp. enterica serovar Enteritidis str. EC20130345	Bacteria	Pseudomonadota	Gammaproteobacteria	Enterobacterales	Enterobacteriaceae	Salmonella	Salmonella enterica	Complete	enteritidis	serovar enteritidis	MLST.Salmonella_enterica.11			Good	2014-04-01T00:00:00Z	24786953		PRJNA219482	SAMN02384309	GCA_000626015.1	SRR1183885	CP007418.1	LFZ	Complete	Illumina		MIRA v. 4.0		1	4686162	52.2	1	4686162	84	24		4544	99.3	99		100	ANIMAL-chicken		2008	2008
1.41259e+06	Salmonella enterica subsp. enterica serovar Enteritidis str. EC20130346	1412589	131567;2;1224;1236;91347;543;590;28901;59201;149539;1412589	cellular organisms;Bacteria;Pseudomonadota;Gammaproteobacteria;Enterobacterales;Enterobacteriaceae;Salmonella;Salmonella enterica;Salmonella enterica subsp. enterica;Salmonella enterica subsp. enterica serovar Enteritidis;Salmonella enterica subsp. enterica serovar Enteritidis str. EC20130346	Bacteria	Pseudomonadota	Gammaproteobacteria	Enterobacterales	Enterobacteriaceae	Salmonella	Salmonella enterica	Complete	enteritidis	serovar enteritidis	MLST.Salmonella_enterica.11			Good	2014-04-01T00:00:00Z	24786953		PRJNA219482	SAMN02384310	GCA_000626035.1	SRR1183886	CP007419.1	LFZ	Complete	Illumina		MIRA v. 4.0		1	4686064	52.2	1	4686064	85	29		4544	99.3	99		100	ANIMAL-chicken		2010	2010
1.41259e+06	Salmonella enterica subsp. enterica serovar Enteritidis str. EC20130348	1412591	131567;2;1224;1236;91347;543;590;28901;59201;149539;1412591	cellular organisms;Bacteria;Pseudomonadota;Gammaproteobacteria;Enterobacterales;Enterobacteriaceae;Salmonella;Salmonella enterica;Salmonella enterica subsp. enterica;Salmonella enterica subsp. enterica serovar Enteritidis;Salmonella enterica subsp. enterica serovar Enteritidis str. EC20130348	Bacteria	Pseudomonadota	Gammaproteobacteria	Enterobacterales	Enterobacteriaceae	Salmonella	Salmonella enterica	Complete	enteritidis	serovar enteritidis	MLST.Salmonella_enterica.11			Good	2014-04-01T00:00:00Z	24786953		PRJNA219482	SAMN02384312	GCA_000626075.1	SRR1183888	CP007424.1	LFZ	Complete	Illumina		MIRA v. 4.0		1	4685857	52.1	1	4685857	76	30		4534	99.3	98.7		100	ANIMAL-chicken		2010	2010
1.41259e+06	Salmonella enterica subsp. enterica serovar Enteritidis str. EC20121175	1412592	131567;2;1224;1236;91347;543;590;28901;59201;149539;1412592	cellular organisms;Bacteria;Pseudomonadota;Gammaproteobacteria;Enterobacterales;Enterobacteriaceae;Salmonella;Salmonella enterica;Salmonella enterica subsp. enterica;Salmonella enterica subsp. enterica serovar Enteritidis;Salmonella enterica subsp. enterica serovar Enteritidis str. EC20121175	Bacteria	Pseudomonadota	Gammaproteobacteria	Enterobacterales	Enterobacteriaceae	Salmonella	Salmonella enterica	Complete	enteritidis	serovar enteritidis	MLST.Salmonella_enterica.11			Good	2014-04-01T00:00:00Z	24786953		PRJNA219482	SAMN02384313	GCA_000623055.2	SRR1183889	CP007269.2	LFZ	Complete	Illumina	>70X	MIRA v. 4.0		1	4679953	52.2	1	4679953	85	22		4574	99.3	99		100	chick paper		2010	2010
1.41259e+06	Salmonella enterica subsp. enterica serovar Enteritidis str. EC20121177	1412594	131567;2;1224;1236;91347;543;590;28901;59201;149539;1412594	cellular organisms;Bacteria;Pseudomonadota;Gammaproteobacteria;Enterobacterales;Enterobacteriaceae;Salmonella;Salmonella enterica;Salmonella enterica subsp. enterica;Salmonella enterica subsp. enterica serovar Enteritidis;Salmonella enterica subsp. enterica serovar Enteritidis str. EC20121177	Bacteria	Pseudomonadota	Gammaproteobacteria	Enterobacterales	Enterobacteriaceae	Salmonella	Salmonella enterica	Complete	enteritidis	serovar enteritidis				Good	2014-04-01T00:00:00Z	24786953		PRJNA219482	SAMN02384315	GCA_000624175.1	SRR1183891	CP007333.1	LFZ	Complete	Illumina		MIRA v. 4.0		1	4942739	51.6	1	4942739	84	25		4576	97.1	95.9	0.5	98.5	Food
1.4126e+06	Salmonella enterica subsp. enterica serovar Enteritidis str. EC20121180	1412597	131567;2;1224;1236;91347;543;590;28901;59201;149539;1412597	cellular organisms;Bacteria;Pseudomonadota;Gammaproteobacteria;Enterobacterales;Enterobacteriaceae;Salmonella;Salmonella enterica;Salmonella enterica subsp. enterica;Salmonella enterica subsp. enterica serovar Enteritidis;Salmonella enterica subsp. enterica serovar Enteritidis str. EC20121180	Bacteria	Pseudomonadota	Gammaproteobacteria	Enterobacterales	Enterobacteriaceae	Salmonella	Salmonella enterica	Complete	enteritidis	serovar enteritidis				Good	2014-04-01T00:00:00Z	24786953		PRJNA219482	SAMN02384318	GCA_000623135.1	SRR1183894	CP007273.1	LFZ	Complete	Illumina		MIRA v. 4.0		1	5052173	51.6	1	5052173	86	28		4711	97.3	96.2	0.8	98.2	environmental-chicken
1.4126e+06	Salmonella enterica subsp. enterica serovar Enteritidis str. EC20100088	1412598	131567;2;1224;1236;91347;543;590;28901;59201;149539;1412598	cellular organisms;Bacteria;Pseudomonadota;Gammaproteobacteria;Enterobacterales;Enterobacteriaceae;Salmonella;Salmonella enterica;Salmonella enterica subsp. enterica;Salmonella enterica subsp. enterica serovar Enteritidis;Salmonella enterica subsp. enterica serovar Enteritidis str. EC20100088	Bacteria	Pseudomonadota	Gammaproteobacteria	Enterobacterales	Enterobacteriaceae	Salmonella	Salmonella enterica	Complete	enteritidis	serovar enteritidis	MLST.Salmonella_enterica.11			Good	2014-04-02T00:00:00Z	24786953		PRJNA219482	SAMN02384319	GCA_000625415.1	SRR1183895	CP007355.1	LFZ	Complete	Illumina		MIRA v. 4.0		1	4685859	52	1	4685859	76	34		4536	98.4	98		99.2	ANIMAL		2009	2009
1.4126e+06	Salmonella enterica subsp. enterica serovar Enteritidis str. EC20100089	1412599	131567;2;1224;1236;91347;543;590;28901;59201;149539;1412599	cellular organisms;Bacteria;Pseudomonadota;Gammaproteobacteria;Enterobacterales;Enterobacteriaceae;Salmonella;Salmonella enterica;Salmonella enterica subsp. enterica;Salmonella enterica subsp. enterica serovar Enteritidis;Salmonella enterica subsp. enterica serovar Enteritidis str. EC20100089	Bacteria	Pseudomonadota	Gammaproteobacteria	Enterobacterales	Enterobacteriaceae	Salmonella	Salmonella enterica	Complete	enteritidis	serovar enteritidis	MLST.Salmonella_enterica.11			Good	2014-04-02T00:00:00Z	24786953		PRJNA219482	SAMN02384320	GCA_000625435.1	SRR1183896	CP007356.1	LFZ	Complete	Illumina		MIRA v. 4.0		1	4685859	52.1	1	4685859	76	32		4529	98.9	98.4		99.5	ANIMAL		2009	2009
1.4126e+06	Salmonella enterica subsp. enterica serovar Enteritidis str. EC20100325	1412600	131567;2;1224;1236;91347;543;590;28901;59201;149539;1412600	cellular organisms;Bacteria;Pseudomonadota;Gammaproteobacteria;Enterobacterales;Enterobacteriaceae;Salmonella;Salmonella enterica;Salmonella enterica subsp. enterica;Salmonella enterica subsp. enterica serovar Enteritidis;Salmonella enterica subsp. enterica serovar Enteritidis str. EC20100325	Bacteria	Pseudomonadota	Gammaproteobacteria	Enterobacterales	Enterobacteriaceae	Salmonella	Salmonella enterica	Complete	enteritidis	serovar enteritidis	MLST.Salmonella_enterica.11			Good	2014-04-11T00:00:00Z	24786953		PRJNA219482	SAMN02384321	GCA_000626695.1	SRR1183897	CP007360.1	LFZ	Complete	Illumina		MIRA v. 4.0		1	4685850	52.1	1	4685850	80	35		4587	99.1	98.5	0.3	100	food		2010	2010
1.4126e+06	Salmonella enterica subsp. enterica serovar Enteritidis str. EC20120051	1412601	131567;2;1224;1236;91347;543;590;28901;59201;149539;1412601	cellular organisms;Bacteria;Pseudomonadota;Gammaproteobacteria;Enterobacterales;Enterobacteriaceae;Salmonella;Salmonella enterica;Salmonella enterica subsp. enterica;Salmonella enterica subsp. enterica serovar Enteritidis;Salmonella enterica subsp. enterica serovar Enteritidis str. EC20120051	Bacteria	Pseudomonadota	Gammaproteobacteria	Enterobacterales	Enterobacteriaceae	Salmonella	Salmonella enterica	Complete	enteritidis	serovar enteritidis				Good	2014-04-01T00:00:00Z	24786953		PRJNA219482	SAMN02384322	GCA_000625835.1	SRR1183898	CP007433.1	LFZ	Complete	Illumina		MIRA v. 4.0		1	4685793	51.9	1	4685793	76	28		4490	96.3	95.5		98.1	ANIMAL-Domestic Cattle		2011	2011
1.4126e+06	Salmonella enterica subsp. enterica serovar Enteritidis str. EC20120356	1412602	131567;2;1224;1236;91347;543;590;28901;59201;149539;1412602	cellular organisms;Bacteria;Pseudomonadota;Gammaproteobacteria;Enterobacterales;Enterobacteriaceae;Salmonella;Salmonella enterica;Salmonella enterica subsp. enterica;Salmonella enterica subsp. enterica serovar Enteritidis;Salmonella enterica subsp. enterica serovar Enteritidis str. EC20120356	Bacteria	Pseudomonadota	Gammaproteobacteria	Enterobacterales	Enterobacteriaceae	Salmonella	Salmonella enterica	Complete	enteritidis	serovar enteritidis	MLST.Salmonella_enterica.11			Good	2014-04-01T00:00:00Z	24786953		PRJNA219482	SAMN02384323	GCA_000624535.1	SRR1183899	CP007348.1	LFZ	Complete	Illumina		MIRA v. 4.0		1	4685838	52.1	1	4685838	76	29		4522	99.3	98.8		99.7	ANIMAL-Domestic Cattle		2011	2011
1.4126e+06	Salmonella enterica subsp. enterica serovar Enteritidis str. EC20120580	1412603	131567;2;1224;1236;91347;543;590;28901;59201;149539;1412603	cellular organisms;Bacteria;Pseudomonadota;Gammaproteobacteria;Enterobacterales;Enterobacteriaceae;Salmonella;Salmonella enterica;Salmonella enterica subsp. enterica;Salmonella enterica subsp. enterica serovar Enteritidis;Salmonella enterica subsp. enterica serovar Enteritidis str. EC20120580	Bacteria	Pseudomonadota	Gammaproteobacteria	Enterobacterales	Enterobacteriaceae	Salmonella	Salmonella enterica	Complete	enteritidis	serovar enteritidis				Good	2014-04-02T00:00:00Z	24786953		PRJNA219482	SAMN02384324	GCA_000625455.1	SRR1183900	CP007335.1	LFZ	Complete	Illumina		MIRA v. 4.0		1	4685844	52	1	4685844	73	34		4506	97.6	96.7		98.6	ANIMAL-chicken		2011	2011
1.4126e+06	Salmonella enterica subsp. enterica serovar Enteritidis str. EC20120581	1412604	131567;2;1224;1236;91347;543;590;28901;59201;149539;1412604	cellular organisms;Bacteria;Pseudomonadota;Gammaproteobacteria;Enterobacterales;Enterobacteriaceae;Salmonella;Salmonella enterica;Salmonella enterica subsp. enterica;Salmonella enterica subsp. enterica serovar Enteritidis;Salmonella enterica subsp. enterica serovar Enteritidis str. EC20120581	Bacteria	Pseudomonadota	Gammaproteobacteria	Enterobacterales	Enterobacteriaceae	Salmonella	Salmonella enterica	Complete	enteritidis	serovar enteritidis	MLST.Salmonella_enterica.11			Good	2014-04-02T00:00:00Z	24786953		PRJNA219482	SAMN02384325	GCA_000625475.1	SRR1183901	CP007336.1	LFZ	Complete	Illumina		MIRA v. 4.0		1	4685766	52.1	1	4685766	78	30		4516	99.3	98.7		100	ANIMAL-chicken		2011	2011
1.41261e+06	Salmonella enterica subsp. enterica serovar Enteritidis str. EC20120590	1412605	131567;2;1224;1236;91347;543;590;28901;59201;149539;1412605	cellular organisms;Bacteria;Pseudomonadota;Gammaproteobacteria;Enterobacterales;Enterobacteriaceae;Salmonella;Salmonella enterica;Salmonella enterica subsp. enterica;Salmonella enterica subsp. enterica serovar Enteritidis;Salmonella enterica subsp. enterica serovar Enteritidis str. EC20120590	Bacteria	Pseudomonadota	Gammaproteobacteria	Enterobacterales	Enterobacteriaceae	Salmonella	Salmonella enterica	Complete	enteritidis	serovar enteritidis	MLST.Salmonella_enterica.11			Good	2014-04-02T00:00:00Z	24786953		PRJNA219482	SAMN02384326	GCA_000625495.1	SRR1183902	CP007337.1	LFZ	Complete	Illumina		MIRA v. 4.0		1	4685864	52.1	1	4685864	79	34		4534	99.4	98.9		100	ANIMAL-chicken		2011	2011
1.41261e+06	Salmonella enterica subsp. enterica serovar Enteritidis str. EC20120597	1412606	131567;2;1224;1236;91347;543;590;28901;59201;149539;1412606	cellular organisms;Bacteria;Pseudomonadota;Gammaproteobacteria;Enterobacterales;Enterobacteriaceae;Salmonella;Salmonella enterica;Salmonella enterica subsp. enterica;Salmonella enterica subsp. enterica serovar Enteritidis;Salmonella enterica subsp. enterica serovar Enteritidis str. EC20120597	Bacteria	Pseudomonadota	Gammaproteobacteria	Enterobacterales	Enterobacteriaceae	Salmonella	Salmonella enterica	Complete	enteritidis	serovar enteritidis	MLST.Salmonella_enterica.11			Good	2014-04-02T00:00:00Z	24786953		PRJNA219482	SAMN02384327	GCA_000625515.1	SRR1183903	CP007338.1	LFZ	Complete	Illumina		MIRA v. 4.0		1	4685835	52.1	1	4685835	78	35		4522	99.2	98.7		100	ANIMAL-chicken		2011	2011
1.41261e+06	Salmonella enterica subsp. enterica serovar Enteritidis str. EC20120686	1412607	131567;2;1224;1236;91347;543;590;28901;59201;149539;1412607	cellular organisms;Bacteria;Pseudomonadota;Gammaproteobacteria;Enterobacterales;Enterobacteriaceae;Salmonella;Salmonella enterica;Salmonella enterica subsp. enterica;Salmonella enterica subsp. enterica serovar Enteritidis;Salmonella enterica subsp. enterica serovar Enteritidis str. EC20120686	Bacteria	Pseudomonadota	Gammaproteobacteria	Enterobacterales	Enterobacteriaceae	Salmonella	Salmonella enterica	Complete	enteritidis	serovar enteritidis	MLST.Salmonella_enterica.11			Good	2014-04-01T00:00:00Z	24786953		PRJNA219482	SAMN02384328	GCA_000625555.1	SRR1183904	CP007340.1	LFZ	Complete	Illumina		MIRA v. 4.0		1	4685862	52.1	1	4685862	79	36		4531	99.1	98.7	0.1	99.7	ANIMAL-chicken		2011	2011
1.41261e+06	Salmonella enterica subsp. enterica serovar Enteritidis str. EC20120687	1412608	131567;2;1224;1236;91347;543;590;28901;59201;149539;1412608	cellular organisms;Bacteria;Pseudomonadota;Gammaproteobacteria;Enterobacterales;Enterobacteriaceae;Salmonella;Salmonella enterica;Salmonella enterica subsp. enterica;Salmonella enterica subsp. enterica serovar Enteritidis;Salmonella enterica subsp. enterica serovar Enteritidis str. EC20120687	Bacteria	Pseudomonadota	Gammaproteobacteria	Enterobacterales	Enterobacteriaceae	Salmonella	Salmonella enterica	Complete	enteritidis	serovar enteritidis	MLST.Salmonella_enterica.11			Good	2014-04-01T00:00:00Z	24786953		PRJNA219482	SAMN02384329	GCA_000625575.1	SRR1183905	CP007341.1	LFZ	Complete	Illumina		MIRA v. 4.0		1	4685861	52.1	1	4685861	78	43		4530	99.2	98.7		99.7	ANIMAL-chicken		2011	2011
1.41261e+06	Salmonella enterica subsp. enterica serovar Enteritidis str. EC20120734	1412609	131567;2;1224;1236;91347;543;590;28901;59201;149539;1412609	cellular organisms;Bacteria;Pseudomonadota;Gammaproteobacteria;Enterobacterales;Enterobacteriaceae;Salmonella;Salmonella enterica;Salmonella enterica subsp. enterica;Salmonella enterica subsp. enterica serovar Enteritidis;Salmonella enterica subsp. enterica serovar Enteritidis str. EC20120734	Bacteria	Pseudomonadota	Gammaproteobacteria	Enterobacterales	Enterobacteriaceae	Salmonella	Salmonella enterica	Complete	enteritidis	serovar enteritidis	MLST.Salmonella_enterica.11			Good	2014-04-02T00:00:00Z	24786953		PRJNA219482	SAMN02384330	GCA_000624955.1	SRR1183906	CP007400.1	LFZ	Complete	Illumina		MIRA v. 4.0		1	4685861	52.1	1	4685861	77	36		4537	99	98.6		99.7	Food		2012	2012
1.41261e+06	Salmonella enterica subsp. enterica serovar Enteritidis str. EC20120738	1412610	131567;2;1224;1236;91347;543;590;28901;59201;149539;1412610	cellular organisms;Bacteria;Pseudomonadota;Gammaproteobacteria;Enterobacterales;Enterobacteriaceae;Salmonella;Salmonella enterica;Salmonella enterica subsp. enterica;Salmonella enterica subsp. enterica serovar Enteritidis;Salmonella enterica subsp. enterica serovar Enteritidis str. EC20120738	Bacteria	Pseudomonadota	Gammaproteobacteria	Enterobacterales	Enterobacteriaceae	Salmonella	Salmonella enterica	Complete	enteritidis	serovar enteritidis	MLST.Salmonella_enterica.11			Good	2014-04-02T00:00:00Z	24786953		PRJNA219482	SAMN02384331	GCA_000624975.1	SRR1183907	CP007401.1	LFZ	Complete	Illumina		MIRA v. 4.0		1	4685852	52.1	1	4685852	77	38		4541	99.2	98.7		100	Food		2012	2012
1.41261e+06	Salmonella enterica subsp. enterica serovar Enteritidis str. EC20120773	1412611	131567;2;1224;1236;91347;543;590;28901;59201;149539;1412611	cellular organisms;Bacteria;Pseudomonadota;Gammaproteobacteria;Enterobacterales;Enterobacteriaceae;Salmonella;Salmonella enterica;Salmonella enterica subsp. enterica;Salmonella enterica subsp. enterica serovar Enteritidis;Salmonella enterica subsp. enterica serovar Enteritidis str. EC20120773	Bacteria	Pseudomonadota	Gammaproteobacteria	Enterobacterales	Enterobacteriaceae	Salmonella	Salmonella enterica	Complete	enteritidis	serovar enteritidis	MLST.Salmonella_enterica.11			Good	2014-04-02T00:00:00Z	24786953		PRJNA219482	SAMN02384332	GCA_000625015.1	SRR1183908	CP007403.1	LFZ	Complete	Illumina		MIRA v. 4.0		1	4685867	52.1	1	4685867	81	35		4516	99.3	98.8		100	Food		2012	2012
1.41261e+06	Salmonella enterica subsp. enterica serovar Enteritidis str. EC20120774	1412612	131567;2;1224;1236;91347;543;590;28901;59201;149539;1412612	cellular organisms;Bacteria;Pseudomonadota;Gammaproteobacteria;Enterobacterales;Enterobacteriaceae;Salmonella;Salmonella enterica;Salmonella enterica subsp. enterica;Salmonella enterica subsp. enterica serovar Enteritidis;Salmonella enterica subsp. enterica serovar Enteritidis str. EC20120774	Bacteria	Pseudomonadota	Gammaproteobacteria	Enterobacterales	Enterobacteriaceae	Salmonella	Salmonella enterica	Complete	enteritidis	serovar enteritidis	MLST.Salmonella_enterica.11			Good	2014-04-02T00:00:00Z	24786953		PRJNA219482	SAMN02384333	GCA_000625035.1	SRR1183909	CP007404.1	LFZ	Complete	Illumina		MIRA v. 4.0		1	4685865	52.1	1	4685865	79	36		4527	99.3	98.8		100	Food		2012	2012
1.41261e+06	Salmonella enterica subsp. enterica serovar Enteritidis str. EC20120917	1412613	131567;2;1224;1236;91347;543;590;28901;59201;149539;1412613	cellular organisms;Bacteria;Pseudomonadota;Gammaproteobacteria;Enterobacterales;Enterobacteriaceae;Salmonella;Salmonella enterica;Salmonella enterica subsp. enterica;Salmonella enterica subsp. enterica serovar Enteritidis;Salmonella enterica subsp. enterica serovar Enteritidis str. EC20120917	Bacteria	Pseudomonadota	Gammaproteobacteria	Enterobacterales	Enterobacteriaceae	Salmonella	Salmonella enterica	Complete	enteritidis	serovar enteritidis	MLST.Salmonella_enterica.11			Good	2014-04-02T00:00:00Z	24786953		PRJNA219482	SAMN02384334	GCA_000625095.1	SRR1183910	CP007407.1	LFZ	Complete	Illumina		MIRA v. 4.0		1	4685868	52.1	1	4685868	78	36		4527	99.3	98.7	0.3	100	ANIMAL-chicken		2012	2012
1.41261e+06	Salmonella enterica subsp. enterica serovar Enteritidis str. EC20120918	1412614	131567;2;1224;1236;91347;543;590;28901;59201;149539;1412614	cellular organisms;Bacteria;Pseudomonadota;Gammaproteobacteria;Enterobacterales;Enterobacteriaceae;Salmonella;Salmonella enterica;Salmonella enterica subsp. enterica;Salmonella enterica subsp. enterica serovar Enteritidis;Salmonella enterica subsp. enterica serovar Enteritidis str. EC20120918	Bacteria	Pseudomonadota	Gammaproteobacteria	Enterobacterales	Enterobacteriaceae	Salmonella	Salmonella enterica	Complete	enteritidis	serovar enteritidis	MLST.Salmonella_enterica.11			Good	2014-04-02T00:00:00Z	24786953		PRJNA219482	SAMN02384335	GCA_000625115.1	SRR1183911	CP007408.1	LFZ	Complete	Illumina		MIRA v. 4.0		1	4685865	52.1	1	4685865	79	35		4533	99.3	98.7	0.3	100	ANIMAL-chicken		2012	2012
1.41262e+06	Salmonella enterica subsp. enterica serovar Enteritidis str. EC20120925	1412615	131567;2;1224;1236;91347;543;590;28901;59201;149539;1412615	cellular organisms;Bacteria;Pseudomonadota;Gammaproteobacteria;Enterobacterales;Enterobacteriaceae;Salmonella;Salmonella enterica;Salmonella enterica subsp. enterica;Salmonella enterica subsp. enterica serovar Enteritidis;Salmonella enterica subsp. enterica serovar Enteritidis str. EC20120925	Bacteria	Pseudomonadota	Gammaproteobacteria	Enterobacterales	Enterobacteriaceae	Salmonella	Salmonella enterica	Complete	enteritidis	serovar enteritidis	MLST.Salmonella_enterica.11			Good	2014-04-02T00:00:00Z	24786953		PRJNA219482	SAMN02384336	GCA_000625135.1	SRR1183912	CP007375.1	LFZ	Complete	Illumina		MIRA v. 4.0		1	4685872	52.1	1	4685872	79	36		4526	99.3	98.7	0.3	100	ANIMAL-domestic cattle		2012	2012
1.41262e+06	Salmonella enterica subsp. enterica serovar Enteritidis str. EC20121689	1412616	131567;2;1224;1236;91347;543;590;28901;59201;149539;1412616	cellular organisms;Bacteria;Pseudomonadota;Gammaproteobacteria;Enterobacterales;Enterobacteriaceae;Salmonella;Salmonella enterica;Salmonella enterica subsp. enterica;Salmonella enterica subsp. enterica serovar Enteritidis;Salmonella enterica subsp. enterica serovar Enteritidis str. EC20121689	Bacteria	Pseudomonadota	Gammaproteobacteria	Enterobacterales	Enterobacteriaceae	Salmonella	Salmonella enterica	Complete	enteritidis	serovar enteritidis	MLST.Salmonella_enterica.11			Good	2014-04-01T00:00:00Z	24786953		PRJNA219482	SAMN02384337	GCA_000624795.1	SRR1183913	CP007371.1	LFZ	Complete	Illumina		MIRA v. 4.0		1	4685749	52	1	4685749	76	31		4509	98	97.6		98.1	Food		2012	2012
1.41262e+06	Salmonella enterica subsp. enterica serovar Enteritidis str. EC20120927	1412617	131567;2;1224;1236;91347;543;590;28901;59201;149539;1412617	cellular organisms;Bacteria;Pseudomonadota;Gammaproteobacteria;Enterobacterales;Enterobacteriaceae;Salmonella;Salmonella enterica;Salmonella enterica subsp. enterica;Salmonella enterica subsp. enterica serovar Enteritidis;Salmonella enterica subsp. enterica serovar Enteritidis str. EC20120927	Bacteria	Pseudomonadota	Gammaproteobacteria	Enterobacterales	Enterobacteriaceae	Salmonella	Salmonella enterica	Complete	enteritidis	serovar enteritidis	MLST.Salmonella_enterica.11			Good	2014-04-02T00:00:00Z	24786953		PRJNA219482	SAMN02384338	GCA_000625155.1	SRR1183914	CP007376.1	LFZ	Complete	Illumina		MIRA v. 4.0		1	4685788	52.1	1	4685788	76	30		4539	99	98.4		99.7	ANIMAL-chicken		2012	2012
1.41262e+06	Salmonella enterica subsp. enterica serovar Enteritidis str. EC20120929	1412618	131567;2;1224;1236;91347;543;590;28901;59201;149539;1412618	cellular organisms;Bacteria;Pseudomonadota;Gammaproteobacteria;Enterobacterales;Enterobacteriaceae;Salmonella;Salmonella enterica;Salmonella enterica subsp. enterica;Salmonella enterica subsp. enterica serovar Enteritidis;Salmonella enterica subsp. enterica serovar Enteritidis str. EC20120929	Bacteria	Pseudomonadota	Gammaproteobacteria	Enterobacterales	Enterobacteriaceae	Salmonella	Salmonella enterica	Complete	enteritidis	serovar enteritidis	MLST.Salmonella_enterica.11			Good	2014-04-02T00:00:00Z	24786953		PRJNA219482	SAMN02384339	GCA_000626415.1	SRR1183915	CP007463.1	LFZ	Complete	Illumina		MIRA v. 4.0		1	4623510	52.2	1	4623510	79	22		4538	99.3	98.3	0.3	99.7	ANIMAL-chicken		2012	2012
1.41262e+06	Salmonella enterica subsp. enterica serovar Enteritidis str. EC20120969	1412619	131567;2;1224;1236;91347;543;590;28901;59201;149539;1412619	cellular organisms;Bacteria;Pseudomonadota;Gammaproteobacteria;Enterobacterales;Enterobacteriaceae;Salmonella;Salmonella enterica;Salmonella enterica subsp. enterica;Salmonella enterica subsp. enterica serovar Enteritidis;Salmonella enterica subsp. enterica serovar Enteritidis str. EC20120969	Bacteria	Pseudomonadota	Gammaproteobacteria	Enterobacterales	Enterobacteriaceae	Salmonella	Salmonella enterica	Complete	enteritidis	serovar enteritidis				Good	2014-04-02T00:00:00Z	24786953		PRJNA219482	SAMN02384340	GCA_000625215.1	SRR1183916	CP007379.1	LFZ	Complete	Illumina		MIRA v. 4.0		1	4685856	52	1	4685856	78	30		4525	98	97		99.2	Food		2012	2012
143221	Salmonella enterica subsp. enterica serovar Tennessee CFSAN070645	143221	131567;2;1224;1236;91347;543;590;28901;59201;143221	cellular organisms;Bacteria;Pseudomonadota;Gammaproteobacteria;Enterobacterales;Enterobacteriaceae;Salmonella;Salmonella enterica;Salmonella enterica subsp. enterica;Salmonella enterica subsp. enterica serovar Tennessee	Bacteria	Pseudomonadota	Gammaproteobacteria	Enterobacterales	Enterobacteriaceae	Salmonella	Salmonella enterica	Complete	CFSAN070645	Tennessee	MLST.Salmonella_enterica.319			Good	2017-11-02T00:00:00Z			PRJNA414243	SAMN07795411			CP024164			PacBio	100.0x	HGAP v. v.3.0		1	4862592	52.2915	1	4862592	83	8		5212	99.7	95.9	1.2	100	research laboratory		2015	2015
143221	Salmonella enterica subsp. enterica serovar Tennessee CFSAN070643	143221	131567;2;1224;1236;91347;543;590;28901;59201;143221	cellular organisms;Bacteria;Pseudomonadota;Gammaproteobacteria;Enterobacterales;Enterobacteriaceae;Salmonella;Salmonella enterica;Salmonella enterica subsp. enterica;Salmonella enterica subsp. enterica serovar Tennessee	Bacteria	Pseudomonadota	Gammaproteobacteria	Enterobacterales	Enterobacteriaceae	Salmonella	Salmonella enterica	Complete	CFSAN070643	Tennessee	MLST.Salmonella_enterica.319			Good	2017-11-02T00:00:00Z			PRJNA414243	SAMN07795414			CP024168			PacBio	100.0x	HGAP v. v.3.0		1	4813545	52.3031	1	4813545	83	8		4952	99.9	99.1		100	research laboratory		2015	2015
143222	Salmonella enterica subsp. enterica serovar Tennessee strain CFSAN076210	143221	131567;2;1224;1236;91347;543;590;28901;59201;143221	cellular organisms;Bacteria;Pseudomonadota;Gammaproteobacteria;Enterobacterales;Enterobacteriaceae;Salmonella;Salmonella enterica;Salmonella enterica subsp. enterica;Salmonella enterica subsp. enterica serovar Tennessee	Bacteria	Pseudomonadota	Gammaproteobacteria	Enterobacterales	Enterobacteriaceae	Salmonella	Salmonella enterica	Complete	CFSAN076210	Tennessee	MLST.Salmonella_enterica.319			Good	2018-11-03T00:00:00Z			PRJNA186035	SAMN10272908	GCA_003710185.1		CP033345,CP033346	Center for Food Safety and Applied Nutrition	Complete	PacBio	169x	HGAP v. 3	1	2	4943973	52.1437		4834056	85	7		5104	99.9	99.3			patient in 2006 peanut associated outbreak
1.45458e+06	Salmonella enterica subsp. enterica serovar Anatum str. USDA-ARS-USMARC-1727	1454584	131567;2;1224;1236;91347;543;590;28901;59201;58712;1454584	cellular organisms;Bacteria;Pseudomonadota;Gammaproteobacteria;Enterobacterales;Enterobacteriaceae;Salmonella;Salmonella enterica;Salmonella enterica subsp. enterica;Salmonella enterica subsp. enterica serovar Anatum;Salmonella enterica subsp. enterica serovar Anatum str. USDA-ARS-USMARC-1727	Bacteria	Pseudomonadota	Gammaproteobacteria	Enterobacterales	Enterobacteriaceae	Salmonella	Salmonella enterica	Complete	SAN1261-1	Anatum	MLST.Salmonella_enterica.64			Good	2016-04-15T00:00:00Z			PRJNA236655	SAMN02716850	GCF_001620205.1		CP014621,CP014622	USDA-ARS-USMARC	Complete	PacBio RS II C3 P5	125.32	Celera v. 7.0	1	2	4991101	52.1	1	4894060	83	8		5127	99.7	99.1		100	bovine pre-evisceration carcass		20-07	2005
1.45459e+06	Salmonella enterica subsp. enterica serovar Anatum str. USDA-ARS-USMARC-1735	1454585	131567;2;1224;1236;91347;543;590;28901;59201;58712;1454585	cellular organisms;Bacteria;Pseudomonadota;Gammaproteobacteria;Enterobacterales;Enterobacteriaceae;Salmonella;Salmonella enterica;Salmonella enterica subsp. enterica;Salmonella enterica subsp. enterica serovar Anatum;Salmonella enterica subsp. enterica serovar Anatum str. USDA-ARS-USMARC-1735	Bacteria	Pseudomonadota	Gammaproteobacteria	Enterobacterales	Enterobacteriaceae	Salmonella	Salmonella enterica	Complete	USDA-ARS-USMARC-1735	Anatum	MLST.Salmonella_enterica.64			Good	2015-05-06T00:00:00Z			PRJNA236656	SAMN02716852	GCF_000988525.1		CP007584	USDA-ARS-USMARC	Complete	PacBio RS II C3 P5	complete: 22 X coverage : reads >= 9500	Celera Assembler v. 7.0		1	4844415	52.13	1	4844415	86	22		4893	99.7	99.4		100	bovine pre-evisceration carcass		2005-10-30	2005
1.45459e+06	Salmonella enterica subsp. enterica serovar Anatum str. USDA-ARS-USMARC-1736	1454586	131567;2;1224;1236;91347;543;590;28901;59201;58712;1454586	cellular organisms;Bacteria;Pseudomonadota;Gammaproteobacteria;Enterobacterales;Enterobacteriaceae;Salmonella;Salmonella enterica;Salmonella enterica subsp. enterica;Salmonella enterica subsp. enterica serovar Anatum;Salmonella enterica subsp. enterica serovar Anatum str. USDA-ARS-USMARC-1736	Bacteria	Pseudomonadota	Gammaproteobacteria	Enterobacterales	Enterobacteriaceae	Salmonella	Salmonella enterica	Complete	SAN4231-1	Anatum	MLST.Salmonella_enterica.64			Good	2016-04-15T00:00:00Z			PRJNA236657	SAMN02716853	GCF_001620115.1		CP014657,CP014658	USDA-ARS-USMARC	Complete	PacBio RS II C3 P5	192.43	Celera v. 7.0	1	2	4864598	52.23	1	4704371	82	8		4920	99.7	99.4	0.3	100	bovine hide		20-04	2006
1.45459e+06	Salmonella enterica subsp. enterica serovar Anatum str. USDA-ARS-USMARC-1677	1454588	131567;2;1224;1236;91347;543;590;28901;59201;58712;1454588	cellular organisms;Bacteria;Pseudomonadota;Gammaproteobacteria;Enterobacterales;Enterobacteriaceae;Salmonella;Salmonella enterica;Salmonella enterica subsp. enterica;Salmonella enterica subsp. enterica serovar Anatum;Salmonella enterica subsp. enterica serovar Anatum str. USDA-ARS-USMARC-1677	Bacteria	Pseudomonadota	Gammaproteobacteria	Enterobacterales	Enterobacteriaceae	Salmonella	Salmonella enterica	Complete	SAN222	Anatum	MLST.Salmonella_enterica.64			Good	2016-04-19T00:00:00Z			PRJNA236659	SAMN02716849	GCF_001623545.1		CP014663	USDA-ARS-USMARC	Complete	PacBio RS II C3 P5	112.97	Celera v. 7.0		1	4836394	52.17	1	4836394	82	8		4917	99.7	99.6		100	ground beef		20-07	2005
1.45459e+06	Salmonella enterica subsp. enterica serovar Anatum str. USDA-ARS-USMARC-1728	1454589	131567;2;1224;1236;91347;543;590;28901;59201;58712;1454589	cellular organisms;Bacteria;Pseudomonadota;Gammaproteobacteria;Enterobacterales;Enterobacteriaceae;Salmonella;Salmonella enterica;Salmonella enterica subsp. enterica;Salmonella enterica subsp. enterica serovar Anatum;Salmonella enterica subsp. enterica serovar Anatum str. USDA-ARS-USMARC-1728	Bacteria	Pseudomonadota	Gammaproteobacteria	Enterobacterales	Enterobacteriaceae	Salmonella	Salmonella enterica	Complete	SAN051	Anatum	MLST.Salmonella_enterica.64			Good	2016-04-19T00:00:00Z			PRJNA236660	SAMN02716851	GCF_001623585.1		CP014664	USDA-ARS-USMARC	Complete	PacBio RS II C3 P5	136.2	Celera v. 7.0		1	4783492	52.16	1	4783492	82	8		4835	99.7	99.4	0.3	100	ground beef		20-08	2006
1.45459e+06	Salmonella enterica subsp. enterica serovar Anatum str. USDA-ARS-USMARC-1175	1454590	131567;2;1224;1236;91347;543;590;28901;59201;58712;1454590	cellular organisms;Bacteria;Pseudomonadota;Gammaproteobacteria;Enterobacterales;Enterobacteriaceae;Salmonella;Salmonella enterica;Salmonella enterica subsp. enterica;Salmonella enterica subsp. enterica serovar Anatum;Salmonella enterica subsp. enterica serovar Anatum str. USDA-ARS-USMARC-1175	Bacteria	Pseudomonadota	Gammaproteobacteria	Enterobacterales	Enterobacteriaceae	Salmonella	Salmonella enterica	Complete	USDA-ARS-USMARC-1175		MLST.Salmonella_enterica.64			Good	2015-03-26T00:00:00Z			PRJNA236661	SAMN02712199	GCF_000963535.1		CP007483	USDA-ARS-USMARC	Complete	PacBio RS II C2 P4	complete: 22 X coverage : reads >= 8500	Celera Assembler v. 7.0		1	4731586	52.17	1	4731586	82	22		4712	99.7	99.3		100	ground beef		20-09	2006
1.45459e+06	Salmonella enterica subsp. enterica serovar Anatum str. CDC 06-0532 strain USDA-ARS-USMARC-1764	1454592	131567;2;1224;1236;91347;543;590;28901;59201;58712;1454592	cellular organisms;Bacteria;Pseudomonadota;Gammaproteobacteria;Enterobacterales;Enterobacteriaceae;Salmonella;Salmonella enterica;Salmonella enterica subsp. enterica;Salmonella enterica subsp. enterica serovar Anatum;Salmonella enterica subsp. enterica serovar Anatum str. CDC 06-0532	Bacteria	Pseudomonadota	Gammaproteobacteria	Enterobacterales	Enterobacteriaceae	Salmonella	Salmonella enterica	Complete	USDA-ARS-USMARC-1764		MLST.Salmonella_enterica.64			Good	2015-04-02T00:00:00Z			PRJNA236663	SAMN02712195	GCF_000940895.1		CP007211	USDA-ARS-USMARC	Complete	PacBio RS II C3 P5	complete: 21 X coverage : reads >= 11,500	Celera Assembler v. 7.0		1	4667736	52.18	1	4667736	84	22		4655	99.6	99	0.3	100	stool		2006	2006
1.45459e+06	Salmonella enterica subsp. enterica serovar Anatum str. USDA-ARS-USMARC-1765	1454593	131567;2;1224;1236;91347;543;590;28901;59201;58712;1454593	cellular organisms;Bacteria;Pseudomonadota;Gammaproteobacteria;Enterobacterales;Enterobacteriaceae;Salmonella;Salmonella enterica;Salmonella enterica subsp. enterica;Salmonella enterica subsp. enterica serovar Anatum;Salmonella enterica subsp. enterica serovar Anatum str. USDA-ARS-USMARC-1765	Bacteria	Pseudomonadota	Gammaproteobacteria	Enterobacterales	Enterobacteriaceae	Salmonella	Salmonella enterica	Complete	CDC 06-0624	Anatum	MLST.Salmonella_enterica.64			Good	2016-04-15T00:00:00Z			PRJNA236664	SAMN02716855	GCF_001620135.1		CP014659,CP014660	USDA-ARS-USMARC	Complete	PacBio RS II C3 P5	261.99	Celera v. 7.0	1	2	4955431	52.17	1	4946108	82	8		5077	99.7	99.3	0.3	100	stool		20-07	2006
1.45459e+06	Salmonella enterica subsp. enterica serovar Anatum str. USDA-ARS-USMARC-1766	1454594	131567;2;1224;1236;91347;543;590;28901;59201;58712;1454594	cellular organisms;Bacteria;Pseudomonadota;Gammaproteobacteria;Enterobacterales;Enterobacteriaceae;Salmonella;Salmonella enterica;Salmonella enterica subsp. enterica;Salmonella enterica subsp. enterica serovar Anatum;Salmonella enterica subsp. enterica serovar Anatum str. USDA-ARS-USMARC-1766	Bacteria	Pseudomonadota	Gammaproteobacteria	Enterobacterales	Enterobacteriaceae	Salmonella	Salmonella enterica	Complete	CDC 06-0855	Anatum	MLST.Salmonella_enterica.64			Good	2016-04-19T00:00:00Z			PRJNA236665	SAMN02716856	GCF_001623625.1		CP014665	USDA-ARS-USMARC	Complete	PacBio RS II C3 P5	134.27	Celera v. 7.0		1	4751034	52.2	1	4751034	85	8		4785	99.7	99.4		100	stool		20-07	2006
1.4546e+06	Salmonella enterica subsp. enterica serovar Anatum str. USDA-ARS-USMARC-1781	1454596	131567;2;1224;1236;91347;543;590;28901;59201;58712;1454596	cellular organisms;Bacteria;Pseudomonadota;Gammaproteobacteria;Enterobacterales;Enterobacteriaceae;Salmonella;Salmonella enterica;Salmonella enterica subsp. enterica;Salmonella enterica subsp. enterica serovar Anatum;Salmonella enterica subsp. enterica serovar Anatum str. USDA-ARS-USMARC-1781	Bacteria	Pseudomonadota	Gammaproteobacteria	Enterobacterales	Enterobacteriaceae	Salmonella	Salmonella enterica	Complete	CDC 08-1092	Anatum	MLST.Salmonella_enterica.64			Good	2016-04-19T00:00:00Z			PRJNA236667	SAMN02716858	GCF_001623665.1		CP014666	USDA-ARS-USMARC	Complete	PacBio RS II C3 P5	184.92	Celera v. 7.0		1	4636307	52.21	1	4636307	84	8		4637	99.7	99.3		100	stool		20-05	2007
1.4546e+06	Salmonella enterica subsp. enterica serovar Montevideo str. USDA-ARS-USMARC-1901	1454598	131567;2;1224;1236;91347;543;590;28901;59201;115981;1454598	cellular organisms;Bacteria;Pseudomonadota;Gammaproteobacteria;Enterobacterales;Enterobacteriaceae;Salmonella;Salmonella enterica;Salmonella enterica subsp. enterica;Salmonella enterica subsp. enterica serovar Montevideo;Salmonella enterica subsp. enterica serovar Montevideo str. USDA-ARS-USMARC-1901	Bacteria	Pseudomonadota	Gammaproteobacteria	Enterobacterales	Enterobacteriaceae	Salmonella	Salmonella enterica	Complete	USDA-ARS-USMARC-1901	Montevideo	MLST.Salmonella_enterica.138			Good	2017-11-07T00:00:00Z			PRJNA236653	SAMN02716873	GCA_002761355.1		CP017971	USDA-ARS-USMARC	Complete	PacBio	242.4	HGAP v. 3		1	4587202	52.34	1	4587202	84	8		4668	99.7	99.3	0.6	100	bovine peripheral lymph node		2011-08	2011
1.4546e+06	Salmonella enterica subsp. enterica serovar Montevideo str. USDA-ARS-USMARC-1900	1454599	131567;2;1224;1236;91347;543;590;28901;59201;115981;1454599	cellular organisms;Bacteria;Pseudomonadota;Gammaproteobacteria;Enterobacterales;Enterobacteriaceae;Salmonella;Salmonella enterica;Salmonella enterica subsp. enterica;Salmonella enterica subsp. enterica serovar Montevideo;Salmonella enterica subsp. enterica serovar Montevideo str. USDA-ARS-USMARC-1900	Bacteria	Pseudomonadota	Gammaproteobacteria	Enterobacterales	Enterobacteriaceae	Salmonella	Salmonella enterica	Complete	USDA-ARS-USMARC-1900	Montevideo	MLST.Salmonella_enterica.138			Good	2017-11-07T00:00:00Z			PRJNA236669	SAMN02716872	GCA_002761335.1		CP017970	USDA-ARS-USMARC	Complete	PacBio	303.2	HGAP v. 3		1	4593026	52.35	1	4593026	84	8		4680	99.7	99.4	1.1	100	bovine hide		2005-07	2005
1.4546e+06	Salmonella enterica subsp. enterica serovar Montevideo str. USDA-ARS-USMARC-1912	1454600	131567;2;1224;1236;91347;543;590;28901;59201;115981;1454600	cellular organisms;Bacteria;Pseudomonadota;Gammaproteobacteria;Enterobacterales;Enterobacteriaceae;Salmonella;Salmonella enterica;Salmonella enterica subsp. enterica;Salmonella enterica subsp. enterica serovar Montevideo;Salmonella enterica subsp. enterica serovar Montevideo str. USDA-ARS-USMARC-1912	Bacteria	Pseudomonadota	Gammaproteobacteria	Enterobacterales	Enterobacteriaceae	Salmonella	Salmonella enterica	Complete	USDA-ARS-USMARC-1912	Montevideo	MLST.Salmonella_enterica.138			Good	2017-11-07T00:00:00Z			PRJNA236670	SAMN02716882	GCA_002761395.1		CP017973	USDA-ARS-USMARC	Complete	PacBio	150.78	HGAP v. 3		1	4547966	52.33	1	4547966	85	8		4632	99.6	99	0.8	99.7	bovine hide		2005-07	2005
1.4546e+06	Salmonella enterica subsp. enterica serovar Montevideo str. USDA-ARS-USMARC-1903	1454603	131567;2;1224;1236;91347;543;590;28901;59201;115981;1454603	cellular organisms;Bacteria;Pseudomonadota;Gammaproteobacteria;Enterobacterales;Enterobacteriaceae;Salmonella;Salmonella enterica;Salmonella enterica subsp. enterica;Salmonella enterica subsp. enterica serovar Montevideo;Salmonella enterica subsp. enterica serovar Montevideo str. USDA-ARS-USMARC-1903	Bacteria	Pseudomonadota	Gammaproteobacteria	Enterobacterales	Enterobacteriaceae	Salmonella	Salmonella enterica	Complete	USDA-ARS-USMARC-1903		MLST.Salmonella_enterica.138			Good	2015-03-04T00:00:00Z			PRJNA236673	SAMN02712197	GCF_000940975.1		CP007222	USDA-ARS-USMARC	Complete	PacBio RS II C2 P4 and C3 P5	complete: 20 X coverage : reads >= 6,500	Celera Assembler v. 7.0		1	4565462	52.34	1	4565462	84	22		4485	99.6	99.2	0.6	100	ground beef		20-10	2006
1.4546e+06	Salmonella enterica subsp. enterica serovar Montevideo str. USDA-ARS-USMARC-1904	1454604	131567;2;1224;1236;91347;543;590;28901;59201;115981;1454604	cellular organisms;Bacteria;Pseudomonadota;Gammaproteobacteria;Enterobacterales;Enterobacteriaceae;Salmonella;Salmonella enterica;Salmonella enterica subsp. enterica;Salmonella enterica subsp. enterica serovar Montevideo;Salmonella enterica subsp. enterica serovar Montevideo str. USDA-ARS-USMARC-1904	Bacteria	Pseudomonadota	Gammaproteobacteria	Enterobacterales	Enterobacteriaceae	Salmonella	Salmonella enterica	Complete	USDA-ARS-USMARC-1904	Montevideo	MLST.Salmonella_enterica.138			Good	2017-11-07T00:00:00Z			PRJNA236674	SAMN02716875	GCA_002761375.1		CP017972	USDA-ARS-USMARC	Complete	PacBio	186.47	HGAP v. 3		1	4598213	52.3	1	4598213	84	8		4689	99.7	99.3	0.6	100	ground beef		2006-06	2006
1.45461e+06	Salmonella enterica subsp. enterica serovar Montevideo str. USDA-ARS-USMARC-1921	1454606	131567;2;1224;1236;91347;543;590;28901;59201;115981;1454606	cellular organisms;Bacteria;Pseudomonadota;Gammaproteobacteria;Enterobacterales;Enterobacteriaceae;Salmonella;Salmonella enterica;Salmonella enterica subsp. enterica;Salmonella enterica subsp. enterica serovar Montevideo;Salmonella enterica subsp. enterica serovar Montevideo str. CDC 86-0391	Bacteria	Pseudomonadota	Gammaproteobacteria	Enterobacterales	Enterobacteriaceae	Salmonella	Salmonella enterica	Complete	USDA-ARS-USMARC-1921	Montevideo	MLST.Salmonella_enterica.138			Good	2015-04-20T00:00:00Z			PRJNA236676	SAMN02716891	GCF_000973665.1		CP007540	USDA-ARS-USMARC	Complete	PacBio RS II C3 P5	complete: 21 X coverage : reads >= 7000	Celera Assembler v. 7.0		1	4488371	52.36	1	4488371	84	22		4379	99.6	99.3	0.6	99.7	stool		1994-02	1994
1.45461e+06	Salmonella enterica subsp. enterica serovar Montevideo str. USDA-ARS-USMARC-1915	1454608	131567;2;1224;1236;91347;543;590;28901;59201;115981;1454608	cellular organisms;Bacteria;Pseudomonadota;Gammaproteobacteria;Enterobacterales;Enterobacteriaceae;Salmonella;Salmonella enterica;Salmonella enterica subsp. enterica;Salmonella enterica subsp. enterica serovar Montevideo;Salmonella enterica subsp. enterica serovar Montevideo str. CDC 08-1942	Bacteria	Pseudomonadota	Gammaproteobacteria	Enterobacterales	Enterobacteriaceae	Salmonella	Salmonella enterica	Complete	USDA-ARS-USMARC-1915	Montevideo	MLST.Salmonella_enterica.4			Good	2017-11-07T00:00:00Z			PRJNA236678	SAMN02716885	GCA_002761435.1		CP017975	USDA-ARS-USMARC	Complete	PacBio	108.2	HGAP v. 3		1	4700953	52.33	1	4700953	84	8		4683	99.7	99.6		100	stool		2008-09	2008
1.45461e+06	Salmonella enterica subsp. enterica serovar Montevideo str. CDC 2009K-0792	1454609	131567;2;1224;1236;91347;543;590;28901;59201;115981;1454609	cellular organisms;Bacteria;Pseudomonadota;Gammaproteobacteria;Enterobacterales;Enterobacteriaceae;Salmonella;Salmonella enterica;Salmonella enterica subsp. enterica;Salmonella enterica subsp. enterica serovar Montevideo;Salmonella enterica subsp. enterica serovar Montevideo str. CDC 2009K-0792	Bacteria	Pseudomonadota	Gammaproteobacteria	Enterobacterales	Enterobacteriaceae	Salmonella	Salmonella enterica	Complete	CDC 2009K-0792	Montevideo	MLST.Salmonella_enterica.138			Good	2018-04-17T00:00:00Z			PRJNA236679	SAMN02716886	GCA_003054535.1		CP020752	USDA-ARS-USMARC	Complete	PacBio	118.33x	HGAP v. 3		1	4597370	52.3034	1	4597370	84	8		4686	99.7	99.3	0.6	100	stool		2009-04	2009
1.45461e+06	Salmonella enterica subsp. enterica serovar Montevideo str. USDA-ARS-USMARC-1917	1454610	131567;2;1224;1236;91347;543;590;28901;59201;115981;1454610	cellular organisms;Bacteria;Pseudomonadota;Gammaproteobacteria;Enterobacterales;Enterobacteriaceae;Salmonella;Salmonella enterica;Salmonella enterica subsp. enterica;Salmonella enterica subsp. enterica serovar Montevideo;Salmonella enterica subsp. enterica serovar Montevideo str. CDC 2011K-1674	Bacteria	Pseudomonadota	Gammaproteobacteria	Enterobacterales	Enterobacteriaceae	Salmonella	Salmonella enterica	Complete	USDA-ARS-USMARC-1917	Montevideo	MLST.Salmonella_enterica.81			Good	2017-11-07T00:00:00Z			PRJNA236680	SAMN02716887	GCA_002761455.1		CP017976	USDA-ARS-USMARC	Complete	PacBio	154.51	HGAP v. 3		1	4693862	52.35	1	4693862	85	8		4793	99.8	99.6	0.6	100	stool		2011-09	2011
1.45461e+06	Salmonella enterica subsp. enterica serovar Montevideo str. USDA-ARS-USMARC-1918	1454611	131567;2;1224;1236;91347;543;590;28901;59201;115981;1454611	cellular organisms;Bacteria;Pseudomonadota;Gammaproteobacteria;Enterobacterales;Enterobacteriaceae;Salmonella;Salmonella enterica;Salmonella enterica subsp. enterica;Salmonella enterica subsp. enterica serovar Montevideo;Salmonella enterica subsp. enterica serovar Montevideo str. CDC 2012K-1544	Bacteria	Pseudomonadota	Gammaproteobacteria	Enterobacterales	Enterobacteriaceae	Salmonella	Salmonella enterica	Complete	USDA-ARS-USMARC-1918	Montevideo	MLST.Salmonella_enterica.316			Good	2017-11-07T00:00:00Z			PRJNA236681	SAMN02716888	GCA_002761475.1		CP017977	USDA-ARS-USMARC	Complete	PacBio	96.16	HGAP v. 3		1	4726140	52.11	1	4726140	85	8		4711	99.8	99.3	0.6	100	stool		2012-10	2012
1.45461e+06	Salmonella enterica subsp. enterica serovar Montevideo str. USDA-ARS-USMARC-1919	1454612	131567;2;1224;1236;91347;543;590;28901;59201;115981;1454612	cellular organisms;Bacteria;Pseudomonadota;Gammaproteobacteria;Enterobacterales;Enterobacteriaceae;Salmonella;Salmonella enterica;Salmonella enterica subsp. enterica;Salmonella enterica subsp. enterica serovar Montevideo;Salmonella enterica subsp. enterica serovar Montevideo str. CDC 2013K-0218	Bacteria	Pseudomonadota	Gammaproteobacteria	Enterobacterales	Enterobacteriaceae	Salmonella	Salmonella enterica	Complete	USDA-ARS-USMARC-1919	Montevideo	MLST.Salmonella_enterica.4			Good	2017-11-07T00:00:00Z			PRJNA236682	SAMN02716889	GCA_002761495.1		CP017978	USDA-ARS-USMARC	Complete	PacBio	148.9	HGAP v. 3		1	4655223	52.28	1	4655223	84	8		4741	99.7	99.5		100			2013	2013
1.45461e+06	Salmonella enterica subsp. enterica serovar Montevideo str. USDA-ARS-USMARC-1920 strain CDC 2010K-0257	1454613	131567;2;1224;1236;91347;543;590;28901;59201;115981;1454613	cellular organisms;Bacteria;Pseudomonadota;Gammaproteobacteria;Enterobacterales;Enterobacteriaceae;Salmonella;Salmonella enterica;Salmonella enterica subsp. enterica;Salmonella enterica subsp. enterica serovar Montevideo;Salmonella enterica subsp. enterica serovar Montevideo str. CDC 2010K-0257	Bacteria	Pseudomonadota	Gammaproteobacteria	Enterobacterales	Enterobacteriaceae	Salmonella	Salmonella enterica	Complete	CDC 2010K-0257	Montevideo	MLST.Salmonella_enterica.316			Good	2018-04-25T00:00:00Z			PRJNA236683	SAMN02716890	GCA_003071485.1		CP020912,CP020913	USDA-ARS-USMARC	Complete	PacBio	75.82x	HGAP v. 3	1	2	4814175	52.1911	1	4694308	85	8		4973	99.8	99	1.7	100	stool		20-02	2010
1.45462e+06	Salmonella enterica subsp. enterica serovar Newport str. USDA-ARS-USMARC-1923	1454616	131567;2;1224;1236;91347;543;590;28901;59201;108619;1454616	cellular organisms;Bacteria;Pseudomonadota;Gammaproteobacteria;Enterobacterales;Enterobacteriaceae;Salmonella;Salmonella enterica;Salmonella enterica subsp. enterica;Salmonella enterica subsp. enterica serovar Newport;Salmonella enterica subsp. enterica serovar Newport str. USDA-ARS-USMARC-1923	Bacteria	Pseudomonadota	Gammaproteobacteria	Enterobacterales	Enterobacteriaceae	Salmonella	Salmonella enterica	Complete	USDA-ARS-USMARC-1923	Newport	MLST.Salmonella_enterica.45			Good	2019-03-06T00:00:00Z			PRJNA236685	SAMN02716893	GCA_004328805.1		CP025273,CP025274,CP025275	USDA-ARS-USMARC	Complete	PacBio	200.61x	HGAP v. 3	2	3	5031002	52.1803	1	4899128	88	8		5286	99.6	99.4			bovine hide		2005-07	2005
1.45462e+06	Salmonella enterica subsp. enterica serovar Newport str. USDA-ARS-USMARC-1924	1454617	131567;2;1224;1236;91347;543;590;28901;59201;108619;1454617	cellular organisms;Bacteria;Pseudomonadota;Gammaproteobacteria;Enterobacterales;Enterobacteriaceae;Salmonella;Salmonella enterica;Salmonella enterica subsp. enterica;Salmonella enterica subsp. enterica serovar Newport;Salmonella enterica subsp. enterica serovar Newport str. USDA-ARS-USMARC-1924	Bacteria	Pseudomonadota	Gammaproteobacteria	Enterobacterales	Enterobacteriaceae	Salmonella	Salmonella enterica	Complete	USDA-ARS-USMARC-1924	Newport	MLST.Salmonella_enterica.45			Good	2019-02-04T00:00:00Z			PRJNA236686	SAMN02716894	GCA_004136055.1		CP025230,CP025231	USDA-ARS-USMARC	Complete	PacBio	130.47x	HGAP v. 3	1	2	5021650	52.1782	1	4863437	88	8		5274	99.6	99.3			bovine hide		2005-07	2005
1.45462e+06	Salmonella enterica subsp. enterica serovar Newport str. USDA-ARS-USMARC-1926	1454619	131567;2;1224;1236;91347;543;590;28901;59201;108619;1454619	cellular organisms;Bacteria;Pseudomonadota;Gammaproteobacteria;Enterobacterales;Enterobacteriaceae;Salmonella;Salmonella enterica;Salmonella enterica subsp. enterica;Salmonella enterica subsp. enterica serovar Newport;Salmonella enterica subsp. enterica serovar Newport str. USDA-ARS-USMARC-1926	Bacteria	Pseudomonadota	Gammaproteobacteria	Enterobacterales	Enterobacteriaceae	Salmonella	Salmonella enterica	Complete	USDA-ARS-USMARC-1926	Newport	MLST.Salmonella_enterica.45			Good	2019-02-04T00:00:00Z			PRJNA236688	SAMN02716896	GCA_004136095.1		CP025234,CP025235,CP025236	USDA-ARS-USMARC	Complete	PacBio	145.91x	HGAP v. 3	2	3	4960303	52.2026	1	4830646	86	9		5182	99.6	99.4			bovine pre-evisceration carcass		2006-01	2006
1.45462e+06	Salmonella enterica subsp. enterica serovar Newport str. USDA-ARS-USMARC-1927	1454620	131567;2;1224;1236;91347;543;590;28901;59201;108619;1454620	cellular organisms;Bacteria;Pseudomonadota;Gammaproteobacteria;Enterobacterales;Enterobacteriaceae;Salmonella;Salmonella enterica;Salmonella enterica subsp. enterica;Salmonella enterica subsp. enterica serovar Newport;Salmonella enterica subsp. enterica serovar Newport str. USDA-ARS-USMARC-1927	Bacteria	Pseudomonadota	Gammaproteobacteria	Enterobacterales	Enterobacteriaceae	Salmonella	Salmonella enterica	Complete	USDA-ARS-USMARC-1927		MLST.Salmonella_enterica.118			Good	2015-03-04T00:00:00Z			PRJNA236689	SAMN02712196	GCF_000940935.1		CP007216	USDA-ARS-USMARC	Complete	PacBio RS II C2 P4 and C3 P5	complete: 20 X coverage : reads >= 6,500	Celera Assembler v. 7.0		1	4695590	52.18	1	4695590	85	22		4692	99.8	98.9	0.8	100	fecal swab		20-01	2011
1.45462e+06	Salmonella enterica subsp. enterica serovar Newport str. USDA-ARS-USMARC-1928	1454621	131567;2;1224;1236;91347;543;590;28901;59201;108619;1454621	cellular organisms;Bacteria;Pseudomonadota;Gammaproteobacteria;Enterobacterales;Enterobacteriaceae;Salmonella;Salmonella enterica;Salmonella enterica subsp. enterica;Salmonella enterica subsp. enterica serovar Newport;Salmonella enterica subsp. enterica serovar Newport str. USDA-ARS-USMARC-1928	Bacteria	Pseudomonadota	Gammaproteobacteria	Enterobacterales	Enterobacteriaceae	Salmonella	Salmonella enterica	Complete	USDA-ARS-USMARC-1928	Newport	MLST.Salmonella_enterica.45			Good	2019-02-04T00:00:00Z			PRJNA236690	SAMN02716897	GCA_004136135.1		CP025237,CP025238,CP025239,CP025240	USDA-ARS-USMARC	Complete	PacBio	128.75x	HGAP v. 3	3	4	5077719	52.1636	1	4830765	86	9		5346	99.6	99.3			bovine peripheral lymph node		2011-07	2011
1.45462e+06	Salmonella enterica subsp. enterica serovar Newport str. USDA-ARS-USMARC-1929	1454622	131567;2;1224;1236;91347;543;590;28901;59201;108619;1454622	cellular organisms;Bacteria;Pseudomonadota;Gammaproteobacteria;Enterobacterales;Enterobacteriaceae;Salmonella;Salmonella enterica;Salmonella enterica subsp. enterica;Salmonella enterica subsp. enterica serovar Newport;Salmonella enterica subsp. enterica serovar Newport str. USDA-ARS-USMARC-1929	Bacteria	Pseudomonadota	Gammaproteobacteria	Enterobacterales	Enterobacteriaceae	Salmonella	Salmonella enterica	Complete	USDA-ARS-USMARC-1929	Newport	MLST.Salmonella_enterica.45			Good	2019-02-04T00:00:00Z			PRJNA236691	SAMN02716898	GCA_004136155.1		CP025241,CP025242	USDA-ARS-USMARC	Complete	PacBio	251.08x	HGAP v. 3	1	2	4958078	52.2098	1	4859678	86	9		5183	99.6	99.4			ground beef		2006-12	2006
1.45463e+06	Salmonella enterica subsp. enterica serovar Newport str. CDC 2010K-2159	1454627	131567;2;1224;1236;91347;543;590;28901;59201;108619;1454627	cellular organisms;Bacteria;Pseudomonadota;Gammaproteobacteria;Enterobacterales;Enterobacteriaceae;Salmonella;Salmonella enterica;Salmonella enterica subsp. enterica;Salmonella enterica subsp. enterica serovar Newport;Salmonella enterica subsp. enterica serovar Newport str. CDC 2010K-2159	Bacteria	Pseudomonadota	Gammaproteobacteria	Enterobacterales	Enterobacteriaceae	Salmonella	Salmonella enterica	Complete	CDC 2010K-2159	Newport	MLST.Salmonella_enterica.31			Good	2015-04-20T00:00:00Z			PRJNA236696	SAMN02716903	GCF_000973685.1		CP007559	USDA-ARS-USMARC	Complete	PacBio RS II C3 P5	complete: 20 X coverage : reads >= 8500	Celera Assembler v. 7.0		1	4790387	52.26	1	4790387	85	22		4795	99.7	99.4	0.1	100	stool		20-08	2010
1.45463e+06	Salmonella enterica subsp. enterica serovar Newport str. CDC 2012K-0663	1454629	131567;2;1224;1236;91347;543;590;28901;59201;108619;1454629	cellular organisms;Bacteria;Pseudomonadota;Gammaproteobacteria;Enterobacterales;Enterobacteriaceae;Salmonella;Salmonella enterica;Salmonella enterica subsp. enterica;Salmonella enterica subsp. enterica serovar Newport;Salmonella enterica subsp. enterica serovar Newport str. CDC 2012K-0663	Bacteria	Pseudomonadota	Gammaproteobacteria	Enterobacterales	Enterobacteriaceae	Salmonella	Salmonella enterica	Complete	CDC 2012K-0663	Newport	MLST.Salmonella_enterica.45			Good	2019-02-04T00:00:00Z			PRJNA236698	SAMN02716905	GCA_004136115.1		CP025243,CP025244,CP025245	USDA-ARS-USMARC	Complete	PacBio	165.52x	HGAP v. 3	2	3	5045178	52.1628	1	4928771	88	9		5307	99.6	99.4			stool		2012	2012
1.45463e+06	Salmonella enterica subsp. enterica serovar Typhimurium str. USDA-ARS-USMARC-1808	1454630	131567;2;1224;1236;91347;543;590;28901;59201;90371;1454630	cellular organisms;Bacteria;Pseudomonadota;Gammaproteobacteria;Enterobacterales;Enterobacteriaceae;Salmonella;Salmonella enterica;Salmonella enterica subsp. enterica;Salmonella enterica subsp. enterica serovar Typhimurium;Salmonella enterica subsp. enterica serovar Typhimurium str. USDA-ARS-USMARC-1808	Bacteria	Pseudomonadota	Gammaproteobacteria	Enterobacterales	Enterobacteriaceae	Salmonella	Salmonella enterica	Complete	ST1126-1	Typhimurium	MLST.Salmonella_enterica.19			Good	2016-04-19T00:00:00Z			PRJNA236699	SAMN02716861	GCF_001623725.1		CP014969,CP014970	USDA-ARS-USMARC	Complete	PacBio RS II C3 P5	123.59	Celera v. 7.0	1	2	5030908	52.14	1	4936894	85	8		5175	99.8	99.4		100	bovine post-intervention carcass		20-07	2005
1.45463e+06	Salmonella enterica subsp. enterica serovar Typhimurium str. USDA-ARS-USMARC-1880	1454634	131567;2;1224;1236;91347;543;590;28901;59201;90371;1454634	cellular organisms;Bacteria;Pseudomonadota;Gammaproteobacteria;Enterobacterales;Enterobacteriaceae;Salmonella;Salmonella enterica;Salmonella enterica subsp. enterica;Salmonella enterica subsp. enterica serovar Typhimurium;Salmonella enterica subsp. enterica serovar Typhimurium str. USDA-ARS-USMARC-1880	Bacteria	Pseudomonadota	Gammaproteobacteria	Enterobacterales	Enterobacteriaceae	Salmonella	Salmonella enterica	Complete	ST13123	Typhimurium	MLST.Salmonella_enterica.19			Good	2016-04-19T00:00:00Z			PRJNA236703	SAMN02716867	GCF_001623705.1		CP014981	USDA-ARS-USMARC	Complete	PacBio RS II C3 P5	159.31	Celera v. 7.0		1	4815208	52.21	1	4815208	85	8		4852	99.8	99.5		100	bovine pre-evisceration carcass		20-06	2003
1.45464e+06	Salmonella enterica subsp. enterica serovar Typhimurium str. USDA-ARS-USMARC-1896	1454636	131567;2;1224;1236;91347;543;590;28901;59201;90371;1454636	cellular organisms;Bacteria;Pseudomonadota;Gammaproteobacteria;Enterobacterales;Enterobacteriaceae;Salmonella;Salmonella enterica;Salmonella enterica subsp. enterica;Salmonella enterica subsp. enterica serovar Typhimurium;Salmonella enterica subsp. enterica serovar Typhimurium str. USDA-ARS-USMARC-1896	Bacteria	Pseudomonadota	Gammaproteobacteria	Enterobacterales	Enterobacteriaceae	Salmonella	Salmonella enterica	Complete	ST03-F34	Typhimurium	MLST.Salmonella_enterica.19			Good	2016-04-19T00:00:00Z			PRJNA236705	SAMN02716869	GCF_001623845.1		CP014977,CP014978	USDA-ARS-USMARC	Complete	PacBio RS II C3 P5	99.73	Celera v. 7.0	1	2	5003736	52.12	1	4856440	86	8		5128	99.7	99.2	0.5	99.8	bovine adipose trim		20-03	2011
1.45464e+06	Salmonella enterica subsp. enterica serovar Typhimurium str. USDA-ARS-USMARC-1898	1454638	131567;2;1224;1236;91347;543;590;28901;59201;90371;1454638	cellular organisms;Bacteria;Pseudomonadota;Gammaproteobacteria;Enterobacterales;Enterobacteriaceae;Salmonella;Salmonella enterica;Salmonella enterica subsp. enterica;Salmonella enterica subsp. enterica serovar Typhimurium;Salmonella enterica subsp. enterica serovar Typhimurium str. USDA-ARS-USMARC-1898	Bacteria	Pseudomonadota	Gammaproteobacteria	Enterobacterales	Enterobacteriaceae	Salmonella	Salmonella enterica	Complete	ST073	Typhimurium	MLST.Salmonella_enterica.19			Good	2016-04-19T00:00:00Z			PRJNA236707	SAMN02716871	GCF_001623765.1		CP014971,CP014972,CP014973,CP014974	USDA-ARS-USMARC	Complete	PacBio RS II C3 P5	181.54	Celera v. 7.0	3	4	5010089	52.1	1	4784401	85	8		5117	99.6	99.1	0.1	100	ground beef		20-02	2007
1.45464e+06	Salmonella enterica subsp. enterica serovar Typhimurium str. USDA-ARS-USMARC-1899	1454639	131567;2;1224;1236;91347;543;590;28901;59201;90371;1454639	cellular organisms;Bacteria;Pseudomonadota;Gammaproteobacteria;Enterobacterales;Enterobacteriaceae;Salmonella;Salmonella enterica;Salmonella enterica subsp. enterica;Salmonella enterica subsp. enterica serovar Typhimurium;Salmonella enterica subsp. enterica serovar Typhimurium str. USDA-ARS-USMARC-1899	Bacteria	Pseudomonadota	Gammaproteobacteria	Enterobacterales	Enterobacteriaceae	Salmonella	Salmonella enterica	Complete	USDA-ARS-USMARC-1899		MLST.Salmonella_enterica.19			Good	2015-03-04T00:00:00Z			PRJNA236708	SAMN02712198	GCF_000941015.1		CP007235	USDA-ARS-USMARC	Complete	PacBio RS II C3 P5	complete: 20 X coverage : reads >= 10,500	Celera Assembler v. 7.0		1	4856450	52.2	1	4856450	86	22		4870	99.9	99.5	0.5	100	ground beef		20-05	2007
1.45464e+06	Salmonella enterica subsp. enterica serovar Typhimurium str. USDA-ARS-USMARC-1878	1454640	131567;2;1224;1236;91347;543;590;28901;59201;90371;1454640	cellular organisms;Bacteria;Pseudomonadota;Gammaproteobacteria;Enterobacterales;Enterobacteriaceae;Salmonella;Salmonella enterica;Salmonella enterica subsp. enterica;Salmonella enterica subsp. enterica serovar Typhimurium;Salmonella enterica subsp. enterica serovar Typhimurium str. CDC H2662	Bacteria	Pseudomonadota	Gammaproteobacteria	Enterobacterales	Enterobacteriaceae	Salmonella	Salmonella enterica	Complete	H2662-08-1997	Typhimurium	MLST.Salmonella_enterica.19			Good	2016-04-19T00:00:00Z			PRJNA236709	SAMN02716865	GCF_001623825.1		CP014979,CP014980	USDA-ARS-USMARC	Complete	PacBio RS II C3 P5	152.44	Celera v. 7.0	1	2	4985715	52.14	1	4891681	85	8		5122	99.8	99		100			19-08	1997
1.45464e+06	Salmonella enterica subsp. enterica serovar Typhimurium str. USDA-ARS-USMARC-1908	1454641	131567;2;1224;1236;91347;543;590;28901;59201;90371;1454641	cellular organisms;Bacteria;Pseudomonadota;Gammaproteobacteria;Enterobacterales;Enterobacteriaceae;Salmonella;Salmonella enterica;Salmonella enterica subsp. enterica;Salmonella enterica subsp. enterica serovar Typhimurium;Salmonella enterica subsp. enterica serovar Typhimurium str. CDC 2010K-1587	Bacteria	Pseudomonadota	Gammaproteobacteria	Enterobacterales	Enterobacteriaceae	Salmonella	Salmonella enterica	Complete	CDC 2010K-1587	Typhimurium	MLST.Salmonella_enterica.19			Good	2016-04-19T00:00:00Z			PRJNA236710	SAMN02716879	GCF_001623645.1		CP014965,CP014966	USDA-ARS-USMARC	Complete	PacBio RS II C3 P5	122.88	Celera v. 7.0	1	2	5008298	52.12	1	4799398	85	8		5121	99.8	99.3		100	stool		20-06	2006
1.45464e+06	Salmonella enterica subsp. enterica serovar Typhimurium str. CDC 2011K-0870	1454642	131567;2;1224;1236;91347;543;590;28901;59201;90371;1454642	cellular organisms;Bacteria;Pseudomonadota;Gammaproteobacteria;Enterobacterales;Enterobacteriaceae;Salmonella;Salmonella enterica;Salmonella enterica subsp. enterica;Salmonella enterica subsp. enterica serovar Typhimurium;Salmonella enterica subsp. enterica serovar Typhimurium str. CDC 2011K-0870	Bacteria	Pseudomonadota	Gammaproteobacteria	Enterobacterales	Enterobacteriaceae	Salmonella	Salmonella enterica	Complete	CDC 2011K-0870		MLST.Salmonella_enterica.19			Good	2015-04-20T00:00:00Z			PRJNA236711	SAMN02712200	GCF_000973645.1		CP007523	USDA-ARS-USMARC	Complete	PacBio RS II C3 P5	complete: 22 X coverage : reads >= 8000	Celera Assembler v. 8.1		1	4769471	52.23	1	4769471	85	22		4735	99.8	99.4		100	stool		2011-02-27	2011
1.45464e+06	Salmonella enterica subsp. enterica serovar Typhimurium str. USDA-ARS-USMARC-1910	1454643	131567;2;1224;1236;91347;543;590;28901;59201;90371;1454643	cellular organisms;Bacteria;Pseudomonadota;Gammaproteobacteria;Enterobacterales;Enterobacteriaceae;Salmonella;Salmonella enterica;Salmonella enterica subsp. enterica;Salmonella enterica subsp. enterica serovar Typhimurium;Salmonella enterica subsp. enterica serovar Typhimurium str. CDC 2011K-1702	Bacteria	Pseudomonadota	Gammaproteobacteria	Enterobacterales	Enterobacteriaceae	Salmonella	Salmonella enterica	Complete	CDC 2011K-1702	Typhimurium	MLST.Salmonella_enterica.19			Good	2016-04-19T00:00:00Z			PRJNA236712	SAMN02716880	GCF_001623685.1		CP014967,CP014968	USDA-ARS-USMARC	Complete	PacBio RS II C3 P5	134.63	Celera v. 7.0	1	2	5000337	52.13	1	4906321	85	8		5130	99.8	99.2		100	urine		20-07	2011
1.45464e+06	Salmonella enterica subsp. enterica serovar Typhimurium str. USDA-ARS-USMARC-1906	1454644	131567;2;1224;1236;91347;543;590;28901;59201;90371;1454644	cellular organisms;Bacteria;Pseudomonadota;Gammaproteobacteria;Enterobacterales;Enterobacteriaceae;Salmonella;Salmonella enterica;Salmonella enterica subsp. enterica;Salmonella enterica subsp. enterica serovar Typhimurium;Salmonella enterica subsp. enterica serovar Typhimurium str. CDC 2009K-1640	Bacteria	Pseudomonadota	Gammaproteobacteria	Enterobacterales	Enterobacteriaceae	Salmonella	Salmonella enterica	Complete	CDC 2009K-1640	Typhimurium	MLST.Salmonella_enterica.19			Good	2016-04-19T00:00:00Z			PRJNA236713	SAMN02716877	GCF_001623805.1		CP014975,CP014976	USDA-ARS-USMARC	Complete	PacBio RS II C3 P5	88.13	Celera v. 7.0	1	2	5027726	52.13	1	4933707	85	8		5161	99.8	99.4		100			2009	2009
1.45465e+06	Salmonella enterica subsp. enterica serovar Typhimurium str. CDC 2009K-2059	1454645	131567;2;1224;1236;91347;543;590;28901;59201;90371;1454645	cellular organisms;Bacteria;Pseudomonadota;Gammaproteobacteria;Enterobacterales;Enterobacteriaceae;Salmonella;Salmonella enterica;Salmonella enterica subsp. enterica;Salmonella enterica subsp. enterica serovar Typhimurium;Salmonella enterica subsp. enterica serovar Typhimurium str. CDC 2009K-2059	Bacteria	Pseudomonadota	Gammaproteobacteria	Enterobacterales	Enterobacteriaceae	Salmonella	Salmonella enterica	Complete	CDC 2009K-2059	Typhimurium	MLST.Salmonella_enterica.19			Good	2016-04-19T00:00:00Z			PRJNA236714	SAMN02716878	GCF_001623775.1		CP014983	USDA-ARS-USMARC	Complete	PacBio RS II C3 P5	147.03	Celera v. 7.0		1	4823793	52.18	1	4823793	86	8		4876	99.8	99.4		100	stool		20-10	2009
1.45465e+06	Salmonella enterica subsp. enterica serovar Typhimurium str. USDA-ARS-USMARC-1810	1454647	131567;2;1224;1236;91347;543;590;28901;59201;90371;1454647	cellular organisms;Bacteria;Pseudomonadota;Gammaproteobacteria;Enterobacterales;Enterobacteriaceae;Salmonella;Salmonella enterica;Salmonella enterica subsp. enterica;Salmonella enterica subsp. enterica serovar Typhimurium;Salmonella enterica subsp. enterica serovar Typhimurium str. USDA-ARS-USMARC-1810	Bacteria	Pseudomonadota	Gammaproteobacteria	Enterobacterales	Enterobacteriaceae	Salmonella	Salmonella enterica	Complete	ST2254-1	Typhimurium	MLST.Salmonella_enterica.19			Good	2016-04-19T00:00:00Z			PRJNA236651	SAMN02716863	GCF_001623745.1		CP014982	USDA-ARS-USMARC	Complete	PacBio RS II C3 P5	132.98	Celera v. 7.0		1	4927870	52.16	1	4927870	86	8		5028	99.8	99.2	0.7	100	bovine pre-evisceration carcass		20-10	2005
149386	Salmonella enterica subsp. enterica serovar Hadar strain CVM 24392	149385	131567;2;1224;1236;91347;543;590;28901;59201;149385	cellular organisms;Bacteria;Pseudomonadota;Gammaproteobacteria;Enterobacterales;Enterobacteriaceae;Salmonella;Salmonella enterica;Salmonella enterica subsp. enterica;Salmonella enterica subsp. enterica serovar Hadar	Bacteria	Pseudomonadota	Gammaproteobacteria	Enterobacterales	Enterobacteriaceae	Salmonella	Salmonella enterica	Complete	CVM 24392	Hadar	MLST.Salmonella_enterica.33			Good	2020-12-31T00:00:00Z	32883017		PRJNA622256	SAMN14504724	GCA_016454325.1		CP051370,CP051371	FDA-CVM	Complete	PacBio Sequel	476x	HGAP v. 4	1	2	4934408	52.2139	1	4832735	86	8		5017	99.7	99.4			turkey		2001	2001
149388	Salmonella enterica subsp. enterica serovar Mikawasima strain RSE13	149388	131567;2;1224;1236;91347;543;590;28901;59201;149388	cellular organisms;Bacteria;Pseudomonadota;Gammaproteobacteria;Enterobacterales;Enterobacteriaceae;Salmonella;Salmonella enterica;Salmonella enterica subsp. enterica;Salmonella enterica subsp. enterica serovar Mikawasima	Bacteria	Pseudomonadota	Gammaproteobacteria	Enterobacterales	Enterobacteriaceae	Salmonella	Salmonella enterica	Complete	RSE13	Mikawasima	MLST.Salmonella_enterica.2030			Good	2019-01-06T00:00:00Z			PRJNA510422	SAMN10638897	GCA_003994595.1		CP034715	Pennsylvania State University	Complete	IonTorrent & Oxford Nanopore MiniION	81x	Unicycler v. 0.4.7		1	4649621	52.2939		4649621	77	7		5023	99.8	93.2			hospital		2018-02-19	2018
149390	Salmonella enterica subsp. enterica serovar London N18-04674	149390	131567;2;1224;1236;91347;543;590;28901;59201;149390	cellular organisms;Bacteria;Pseudomonadota;Gammaproteobacteria;Enterobacterales;Enterobacteriaceae;Salmonella;Salmonella enterica;Salmonella enterica subsp. enterica;Salmonella enterica subsp. enterica serovar London	Bacteria	Pseudomonadota	Gammaproteobacteria	Enterobacterales	Enterobacteriaceae	Salmonella	Salmonella enterica	Complete	N18-04674	London	MLST.Salmonella_enterica.155	genotype:OXA-48		Good	2022-10-11T00:00:00Z			PRJNA758050	SAMN20990803	GCA_025643195.1		CP082929,CP082930,CP082932,CP082933,CP082934,CP082935,CP082931		Complete	Illumina NextSeq; Oxford Nanopore MinION	79.0x	Unicycler v. 2020-01-18	6	7	4916758	52.0913	1	4666130	83	22		5007	99.7	99.3		100	stool		2018	2018
149390	Salmonella enterica subsp. enterica serovar London F1	149390	131567;2;1224;1236;91347;543;590;28901;59201;149390	cellular organisms;Bacteria;Pseudomonadota;Gammaproteobacteria;Enterobacterales;Enterobacteriaceae;Salmonella;Salmonella enterica;Salmonella enterica subsp. enterica;Salmonella enterica subsp. enterica serovar London	Bacteria	Pseudomonadota	Gammaproteobacteria	Enterobacterales	Enterobacteriaceae	Salmonella	Salmonella enterica	Complete	FRF 100.00	London	MLST.Salmonella_enterica.155			Good	2023-02-15T00:00:00Z			PRJNA931472	SAMN33061817			CP117696,CP117697			PacBio Sequel; Illumina NovaSeq	312.0x	Fyle v. V2.5; CANU v. V1.7.1	1	2	4795578	52.3056	1	4793690	81	22		4821	99.7	99.4		100	feet		2021-12-12	2021
149390	Salmonella enterica subsp. enterica serovar London S1	149390	131567;2;1224;1236;91347;543;590;28901;59201;149390	cellular organisms;Bacteria;Pseudomonadota;Gammaproteobacteria;Enterobacterales;Enterobacteriaceae;Salmonella;Salmonella enterica;Salmonella enterica subsp. enterica;Salmonella enterica subsp. enterica serovar London	Bacteria	Pseudomonadota	Gammaproteobacteria	Enterobacterales	Enterobacteriaceae	Salmonella	Salmonella enterica	Complete	S1	London	MLST.Salmonella_enterica.155			Good	2023-02-15T00:00:00Z			PRJNA931472	SAMN33062119			CP117693,CP117694,CP117695			PacBio Sequel; Illumina NovaSeq	335.0x	Fyle v. V2.5; CANU v. V1.7.1	2	3	4797561	52.3029	1	4793053	83	22		4816	99.7	99.4		100	stool		2021-12-12	2021
149392	Salmonella enterica subsp. enterica serovar Braenderup strain FORC93	149391	131567;2;1224;1236;91347;543;590;28901;59201;149391	cellular organisms;Bacteria;Pseudomonadota;Gammaproteobacteria;Enterobacterales;Enterobacteriaceae;Salmonella;Salmonella enterica;Salmonella enterica subsp. enterica;Salmonella enterica subsp. enterica serovar Braenderup	Bacteria	Pseudomonadota	Gammaproteobacteria	Enterobacterales	Enterobacteriaceae	Salmonella	Salmonella enterica	Complete	FORC93	Braenderup				Good	2019-08-05T00:00:00Z			PRJNA483841	SAMN09873985	GCA_007833775.1		CP032304,CP032305,CP032306	Seoul National University	Complete	PacBio	186x	SMRT Analysis v. 2.3.0	2	3	4760769	52.1296	1	4704113	83	22		4793	99.5	99			Plant	isolated from the poisoned plant in Korea	2018-06-01	2018
149539	Salmonella enterica subsp. enterica serovar Enteritidis strain SJTUF10978	149539	131567;2;1224;1236;91347;543;590;28901;59201;149539	cellular organisms;Bacteria;Pseudomonadota;Gammaproteobacteria;Enterobacterales;Enterobacteriaceae;Salmonella;Salmonella enterica;Salmonella enterica subsp. enterica;Salmonella enterica subsp. enterica serovar Enteritidis	Bacteria	Pseudomonadota	Gammaproteobacteria	Enterobacterales	Enterobacteriaceae	Salmonella	Salmonella enterica	Complete	SJTUF10978	Enteritidis	MLST.Salmonella_enterica.11			Good	2017-12-07T00:00:00Z			PRJNA320034	SAMN04924824	GCA_002813975.1		CP015524,CP015525	School of Agriculture and Biology, Shanghai Jiao Tong University	Complete	Illumina	327x	CLC v. 5.5	1	2	4739362	52.17	1	4679990	84	8		4916	99.6	99.2	0.3	100	chicken		2010-06-22	2010
149539	Salmonella enterica subsp. enterica serovar Enteritidis strain SE86	149539	131567;2;1224;1236;91347;543;590;28901;59201;149539	cellular organisms;Bacteria;Pseudomonadota;Gammaproteobacteria;Enterobacterales;Enterobacteriaceae;Salmonella;Salmonella enterica;Salmonella enterica subsp. enterica;Salmonella enterica subsp. enterica serovar Enteritidis	Bacteria	Pseudomonadota	Gammaproteobacteria	Enterobacterales	Enterobacteriaceae	Salmonella	Salmonella enterica	Complete	SE86	Enteritidis	MLST.Salmonella_enterica.11			Good	2018-03-08T00:00:00Z			PRJNA371723	SAMN06311389	GCA_002982095.1		CP019681	Universidade Federal do Rio Grande do Sul	Complete	Illumina MiSeq	79.0x	SPAdes v. 3.9		1	4685718	52.1671	1	4685718	83	8		4815	99.6	99.3		100			2001-10-12	2001
149539	Salmonella enterica subsp. enterica serovar Enteritidis strain RM4283	149539	131567;2;1224;1236;91347;543;590;28901;59201;149539	cellular organisms;Bacteria;Pseudomonadota;Gammaproteobacteria;Enterobacterales;Enterobacteriaceae;Salmonella;Salmonella enterica;Salmonella enterica subsp. enterica;Salmonella enterica subsp. enterica serovar Enteritidis	Bacteria	Pseudomonadota	Gammaproteobacteria	Enterobacterales	Enterobacteriaceae	Salmonella	Salmonella enterica	Complete	RM4283	Enteritidis	MLST.Salmonella_enterica.11			Good	2018-06-04T00:00:00Z			PRJNA443261	SAMN08768800	GCA_003184325.1		CP028157,CP028156,CP028155	United States Department of Agriculture, Agricultural Research Service	Complete	PacBio; Illumina MiSeq	195.0x	HGAP v.3 as available in the SMRT	2	3	4785531	52.0072	1	4668881	84	8		5008	99.4	98.9	0.5	99.7	feces	isolated from a patient in British Columbia during the 2001 outbreak associated with consumption of raw almonds	2001-04	2001
149539	Salmonella enterica subsp. enterica serovar Enteritidis strain FORC_075	149539	131567;2;1224;1236;91347;543;590;28901;59201;149539	cellular organisms;Bacteria;Pseudomonadota;Gammaproteobacteria;Enterobacterales;Enterobacteriaceae;Salmonella;Salmonella enterica;Salmonella enterica subsp. enterica;Salmonella enterica subsp. enterica serovar Enteritidis	Bacteria	Pseudomonadota	Gammaproteobacteria	Enterobacterales	Enterobacteriaceae	Salmonella	Salmonella enterica	Complete	FORC_075	Enteritidis	MLST.Salmonella_enterica.11			Good	2018-08-28T00:00:00Z			PRJNA400838	SAMN07580859	GCA_003429365.1		CP023475,CP023476	Food-borne Pathogen Omics Research Center, FORC	Complete	PacBio	158x	SMRT Analysis v. 2.3.0	1	2	4742259	52.1	1	4707598	84	22		4753	99.3	98.8	0.5	100	Human Stool	isolated from the human stool in South Korea	2017-05-31	2017
149539	Salmonella enterica subsp. enterica serovar Enteritidis strain NCM 61	149539	131567;2;1224;1236;91347;543;590;28901;59201;149539	cellular organisms;Bacteria;Pseudomonadota;Gammaproteobacteria;Enterobacterales;Enterobacteriaceae;Salmonella;Salmonella enterica;Salmonella enterica subsp. enterica;Salmonella enterica subsp. enterica serovar Enteritidis	Bacteria	Pseudomonadota	Gammaproteobacteria	Enterobacterales	Enterobacteriaceae	Salmonella	Salmonella enterica	Complete	NCM 61	Enteritidis				Good	2018-10-23T00:00:00Z			PRJNA492709	SAMN10103914	GCA_003663765.1		CP032851,CP032850	Nanjing Agricultural University	Complete	PacBio	200x	HGAP v. Aug-2018	1	2	4739126	52.171		4679739	84	8		5061	99.5	96.8			chicken meat and conveyer belt		2015-10	2015
149539	Salmonella enterica subsp. enterica serovar Enteritidis strain SEO	149539	131567;2;1224;1236;91347;543;590;28901;59201;149539	cellular organisms;Bacteria;Pseudomonadota;Gammaproteobacteria;Enterobacterales;Enterobacteriaceae;Salmonella;Salmonella enterica;Salmonella enterica subsp. enterica;Salmonella enterica subsp. enterica serovar Enteritidis	Bacteria	Pseudomonadota	Gammaproteobacteria	Enterobacterales	Enterobacteriaceae	Salmonella	Salmonella enterica	Complete	SEO	Enteritidis	MLST.Salmonella_enterica.11			Good	2018-10-27T00:00:00Z			PRJNA497164	SAMN10250222	GCA_003691385.1		CP033090,CP033089	Chinese PLA general hospital	Complete	PacBio RSII	266.0x	Celera Assembler v. 8.3	1	2	4735694	52.169		4676321	86	22		4725	99.6	99			feces		2016-09-18	2016
149539	Salmonella enterica subsp. enterica serovar Enteritidis strain CFSAN076214	149539	131567;2;1224;1236;91347;543;590;28901;59201;149539	cellular organisms;Bacteria;Pseudomonadota;Gammaproteobacteria;Enterobacterales;Enterobacteriaceae;Salmonella;Salmonella enterica;Salmonella enterica subsp. enterica;Salmonella enterica subsp. enterica serovar Enteritidis	Bacteria	Pseudomonadota	Gammaproteobacteria	Enterobacterales	Enterobacteriaceae	Salmonella	Salmonella enterica	Complete	CFSAN076214	Enteritidis	MLST.Salmonella_enterica.11			Good	2018-11-03T00:00:00Z			PRJNA186035	SAMN10243028	GCA_003710165.1		CP033340,CP033341,CP033342	Center for Food Safety and Applied Nutrition	Complete	PacBio	162x	HGAP v. 3	2	3	4784771	52.009		4668874	84	8		4978	99.4	98.8			Raw Almonds		2001-08	2001
149539	Salmonella enterica subsp. enterica serovar Enteritidis strain K12SE001	149539	131567;2;1224;1236;91347;543;590;28901;59201;149539	cellular organisms;Bacteria;Pseudomonadota;Gammaproteobacteria;Enterobacterales;Enterobacteriaceae;Salmonella;Salmonella enterica;Salmonella enterica subsp. enterica;Salmonella enterica subsp. enterica serovar Enteritidis	Bacteria	Pseudomonadota	Gammaproteobacteria	Enterobacterales	Enterobacteriaceae	Salmonella	Salmonella enterica	Complete	K12SE001	Enteritidis	MLST.Salmonella_enterica.11			Good	2019-09-11T00:00:00Z			PRJNA560471	SAMN12586650	GCA_008369645.1		CP043563	Animal and Plant Quarantine Agency	Complete	PacBio	204.16x	CLC NGS Cell v. v.7.0		1	4680830	52.1775	1	4680830	84	8		4755	99.4	98.7			chicken		2011-04-21	2011
149539	Salmonella enterica subsp. enterica serovar Enteritidis strain AUSMDU00010527	149539	131567;2;1224;1236;91347;543;590;28901;59201;149539	cellular organisms;Bacteria;Pseudomonadota;Gammaproteobacteria;Enterobacterales;Enterobacteriaceae;Salmonella;Salmonella enterica;Salmonella enterica subsp. enterica;Salmonella enterica subsp. enterica serovar Enteritidis	Bacteria	Pseudomonadota	Gammaproteobacteria	Enterobacterales	Enterobacteriaceae	Salmonella	Salmonella enterica	Complete	AUSMDU00010527	Enteritidis		genotype:ST3304;mlst:ST3304		Good	2019-11-17T00:00:00Z	33180013		PRJNA556438	SAMN13191643	GCA_009664895.1	SRS5709784	CP045956,CP045957	Microbiological Diagnostic Unit	Complete	llumina NextSeq500/550 or MiSeq	240x	de novo	1	2	4683671	52.2447	1	4642207	83	8		4670	97	96.6					2017	2017
149539	Salmonella enterica subsp. enterica serovar Enteritidis strain NCCP 16206	149539	131567;2;1224;1236;91347;543;590;28901;59201;149539	cellular organisms;Bacteria;Pseudomonadota;Gammaproteobacteria;Enterobacterales;Enterobacteriaceae;Salmonella;Salmonella enterica;Salmonella enterica subsp. enterica;Salmonella enterica subsp. enterica serovar Enteritidis	Bacteria	Pseudomonadota	Gammaproteobacteria	Enterobacterales	Enterobacteriaceae	Salmonella	Salmonella enterica	Complete	NCCP 16206	Enteritidis	MLST.Salmonella_enterica.11		NCCP:16206	Good	2020-01-15T00:00:00Z			PRJNA556121	SAMN12340930	GCA_009884355.1		CP041973,CP041972	Korea Centers for Disease Control & Prevention (KCDC)	Complete	IonTorrent; PacBio	271.0x	SPAdes v. 3.1	1	2	4774005	52.1737	1	4690706	83	8		4938	97	96			stool		2011	2011
149539	Salmonella enterica subsp. enterica serovar Enteritidis strain SE124	149539	131567;2;1224;1236;91347;543;590;28901;59201;149539	cellular organisms;Bacteria;Pseudomonadota;Gammaproteobacteria;Enterobacterales;Enterobacteriaceae;Salmonella;Salmonella enterica;Salmonella enterica subsp. enterica;Salmonella enterica subsp. enterica serovar Enteritidis	Bacteria	Pseudomonadota	Gammaproteobacteria	Enterobacterales	Enterobacteriaceae	Salmonella	Salmonella enterica	Complete	SE124	Enteritidis	MLST.Salmonella_enterica.11			Good	2020-04-06T00:00:00Z			PRJNA615288	SAMN14450174	GCA_012049805.1		CP050706,CP050707,CP050708	University of Maryland	Complete	Illumina MiSeq; Oxford Nanopore MiniION	118x	Unicycler v. 0.4.8	2	3	4847360	52.1919	1	4679542	83	8		4952	97	96.5			Chicken product		2013-08-05	2013
149539	Salmonella enterica subsp. enterica serovar Enteritidis strain SE109	149539	131567;2;1224;1236;91347;543;590;28901;59201;149539	cellular organisms;Bacteria;Pseudomonadota;Gammaproteobacteria;Enterobacterales;Enterobacteriaceae;Salmonella;Salmonella enterica;Salmonella enterica subsp. enterica;Salmonella enterica subsp. enterica serovar Enteritidis	Bacteria	Pseudomonadota	Gammaproteobacteria	Enterobacterales	Enterobacteriaceae	Salmonella	Salmonella enterica	Complete	SE109	Enteritidis	MLST.Salmonella_enterica.11			Good	2020-04-06T00:00:00Z			PRJNA615288	SAMN14450173	GCA_012050205.1		CP050709,CP050710,CP050711	University of Maryland	Complete	Illumina MiSeq; Oxford Nanopore MiniION	81x	Unicycler v. 0.4.8	2	3	4829486	52.1689	1	4679799	84	8		4929	97	96.5			Diarrheal patient		2013-09-29	2013
149539	Salmonella enterica subsp. enterica serovar Enteritidis strain SE95	149539	131567;2;1224;1236;91347;543;590;28901;59201;149539	cellular organisms;Bacteria;Pseudomonadota;Gammaproteobacteria;Enterobacterales;Enterobacteriaceae;Salmonella;Salmonella enterica;Salmonella enterica subsp. enterica;Salmonella enterica subsp. enterica serovar Enteritidis	Bacteria	Pseudomonadota	Gammaproteobacteria	Enterobacterales	Enterobacteriaceae	Salmonella	Salmonella enterica	Complete	SE95	Enteritidis	MLST.Salmonella_enterica.11			Good	2020-04-06T00:00:00Z			PRJNA615288	SAMN14450171	GCA_012050385.1		CP050716,CP050717,CP050718,CP050719,CP050720	University of Maryland	Complete	Illumina MiSeq; Oxford Nanopore MiniION	34x	Unicycler v. 0.4.8	4	5	4839384	52.1759	1	4679429	83	8		4940	97	96.2			Diarrheal patient		2013-06-19	2013
149539	Salmonella enterica subsp. enterica serovar Enteritidis strain SE104	149539	131567;2;1224;1236;91347;543;590;28901;59201;149539	cellular organisms;Bacteria;Pseudomonadota;Gammaproteobacteria;Enterobacterales;Enterobacteriaceae;Salmonella;Salmonella enterica;Salmonella enterica subsp. enterica;Salmonella enterica subsp. enterica serovar Enteritidis	Bacteria	Pseudomonadota	Gammaproteobacteria	Enterobacterales	Enterobacteriaceae	Salmonella	Salmonella enterica	Complete	SE104	Enteritidis	MLST.Salmonella_enterica.11			Good	2020-04-06T00:00:00Z			PRJNA615288	SAMN14450172	GCA_012050525.1		CP050712,CP050713,CP050714,CP050715	University of Maryland	Complete	Illumina MiSeq; Oxford Nanopore MiniION	113x	Unicycler v. 0.4.8	3	4	4848540	52.1869	1	4679142	84	8		4954	97	96.5			Diarrheal patient		2013-07-10	2013
149539	Salmonella enterica subsp. enterica serovar Enteritidis strain SE81	149539	131567;2;1224;1236;91347;543;590;28901;59201;149539	cellular organisms;Bacteria;Pseudomonadota;Gammaproteobacteria;Enterobacterales;Enterobacteriaceae;Salmonella;Salmonella enterica;Salmonella enterica subsp. enterica;Salmonella enterica subsp. enterica serovar Enteritidis	Bacteria	Pseudomonadota	Gammaproteobacteria	Enterobacterales	Enterobacteriaceae	Salmonella	Salmonella enterica	Complete	SE81	Enteritidis	MLST.Salmonella_enterica.11			Good	2020-04-06T00:00:00Z			PRJNA615288	SAMN14450170	GCA_012050745.1		CP050721,CP050722	University of Maryland	Complete	Illumina MiSeq; Oxford Nanopore MiniION	75x	Unicycler v. 0.4.8	1	2	4797988	52.1597	1	4738616	83	8		4873	97	96.5			Human blood		2012-06-25	2012
149539	Salmonella enterica subsp. enterica serovar Enteritidis strain SE74	149539	131567;2;1224;1236;91347;543;590;28901;59201;149539	cellular organisms;Bacteria;Pseudomonadota;Gammaproteobacteria;Enterobacterales;Enterobacteriaceae;Salmonella;Salmonella enterica;Salmonella enterica subsp. enterica;Salmonella enterica subsp. enterica serovar Enteritidis	Bacteria	Pseudomonadota	Gammaproteobacteria	Enterobacterales	Enterobacteriaceae	Salmonella	Salmonella enterica	Complete	SE74	Enteritidis	MLST.Salmonella_enterica.11			Good	2020-04-06T00:00:00Z			PRJNA615288	SAMN14450169	GCA_012050905.1		CP050723,CP050724,CP050725	University of Maryland	Complete	Illumina MiSeq; Oxford Nanopore MiniION	97x	Unicycler v. 0.4.8	2	3	4859063	52.1461	1	4679573	84	8		4964	97	96.4			Diarrheal patient		2012-09-15	2012
149539	Salmonella enterica subsp. enterica serovar Enteritidis strain R17.4111	149539	131567;2;1224;1236;91347;543;590;28901;59201;149539	cellular organisms;Bacteria;Pseudomonadota;Gammaproteobacteria;Enterobacterales;Enterobacteriaceae;Salmonella;Salmonella enterica;Salmonella enterica subsp. enterica;Salmonella enterica subsp. enterica serovar Enteritidis	Bacteria	Pseudomonadota	Gammaproteobacteria	Enterobacterales	Enterobacteriaceae	Salmonella	Salmonella enterica	Complete	R17.4111	Enteritidis	MLST.Salmonella_enterica.11			Good	2020-10-29T00:00:00Z			PRJNA478278	SAMN16450742	GCA_015074885.1		CP063289,CP063290,CP063293,CP063292,CP063291	Centers for Disease Control, Taiwan	Complete	Illumina MiSeq; Oxford Nanopore MinION	100.0x	Unicycler v. v0.4.6	4	5	4895550	52.0977	1	4713149	84	22		5022	99.6	99.3			stool		2017	2017
149539	Salmonella enterica subsp. enterica serovar Enteritidis strain P125109	149539	131567;2;1224;1236;91347;543;590;28901;59201;149539	cellular organisms;Bacteria;Pseudomonadota;Gammaproteobacteria;Enterobacterales;Enterobacteriaceae;Salmonella;Salmonella enterica;Salmonella enterica subsp. enterica;Salmonella enterica subsp. enterica serovar Enteritidis	Bacteria	Pseudomonadota	Gammaproteobacteria	Enterobacterales	Enterobacteriaceae	Salmonella	Salmonella enterica	Complete	P125109	Enteritidis	MLST.Salmonella_enterica.11			Good	2020-11-05T00:00:00Z			PRJNA671837	SAMN16552335	GCA_015240635.1		CP063700,CP063701	University of Liverpool	Complete	Illumina HiSeq; PacBio Sequel	200x	Unicycler v. v0.4.4	1	2	4745224	52.1646	1	4685852	83	22		4732	99.6	99.3			stool		1991	1991
149539	Salmonella enterica subsp. enterica serovar Enteritidis strain A1636	149539	131567;2;1224;1236;91347;543;590;28901;59201;149539	cellular organisms;Bacteria;Pseudomonadota;Gammaproteobacteria;Enterobacterales;Enterobacteriaceae;Salmonella;Salmonella enterica;Salmonella enterica subsp. enterica;Salmonella enterica subsp. enterica serovar Enteritidis	Bacteria	Pseudomonadota	Gammaproteobacteria	Enterobacterales	Enterobacteriaceae	Salmonella	Salmonella enterica	Complete	A1636	Enteritidis	MLST.Salmonella_enterica.11			Good	2020-11-05T00:00:00Z			PRJNA671837	SAMN16552338	GCA_015241115.1		CP063708,CP063710,CP063709	University of Liverpool	Complete	Illumina HiSeq; PacBio Sequel	200x	Unicycler v. v0.4.4	2	3	4748456	52.1598	1	4685812	84	22		4744	99.6	99.3			blood		1998	1998
149539	Salmonella enterica subsp. enterica serovar Enteritidis strain D7795	149539	131567;2;1224;1236;91347;543;590;28901;59201;149539	cellular organisms;Bacteria;Pseudomonadota;Gammaproteobacteria;Enterobacterales;Enterobacteriaceae;Salmonella;Salmonella enterica;Salmonella enterica subsp. enterica;Salmonella enterica subsp. enterica serovar Enteritidis	Bacteria	Pseudomonadota	Gammaproteobacteria	Enterobacterales	Enterobacteriaceae	Salmonella	Salmonella enterica	Complete	D7795	Enteritidis	MLST.Salmonella_enterica.11			Good	2020-11-05T00:00:00Z			PRJNA671837	SAMN16552336	GCA_015240855.1		CP063702,CP063704,CP063703	University of Liverpool	Complete	Illumina HiSeq; PacBio Sequel	200x	Unicycler v. v0.4.4	2	3	4869504	52.2658	1	4749264	84	22		4921	99.6	99			blood		2000	2000
149539	Salmonella enterica subsp. enterica serovar Enteritidis strain Poochyena	149539	131567;2;1224;1236;91347;543;590;28901;59201;149539	cellular organisms;Bacteria;Pseudomonadota;Gammaproteobacteria;Enterobacterales;Enterobacteriaceae;Salmonella;Salmonella enterica;Salmonella enterica subsp. enterica;Salmonella enterica subsp. enterica serovar Enteritidis	Bacteria	Pseudomonadota	Gammaproteobacteria	Enterobacterales	Enterobacteriaceae	Salmonella	Salmonella enterica	Complete	Poochyena	Enteritidis	MLST.Salmonella_enterica.11			Good	2021-11-02T00:00:00Z			PRJNA773208	SAMN22446318	GCA_020714645.1		CP085793	National Chung Cheng University	Complete	Oxford Nanopore GridION	80x	flye v. 2.8.3		1	4713645	52.1755	1	4713645	84	22		4754	99.5	99.2			Taiwan		2016-10-20	2016
149539	Salmonella enterica subsp. enterica serovar Enteritidis strain Mightyena	149539	131567;2;1224;1236;91347;543;590;28901;59201;149539	cellular organisms;Bacteria;Pseudomonadota;Gammaproteobacteria;Enterobacterales;Enterobacteriaceae;Salmonella;Salmonella enterica;Salmonella enterica subsp. enterica;Salmonella enterica subsp. enterica serovar Enteritidis	Bacteria	Pseudomonadota	Gammaproteobacteria	Enterobacterales	Enterobacteriaceae	Salmonella	Salmonella enterica	Complete	Mightyena	Enteritidis	MLST.Salmonella_enterica.11			Good	2021-11-02T00:00:00Z			PRJNA773208	SAMN22446319	GCA_020714725.1		CP085792	National Chung Cheng University	Complete	Oxford Nanopore GridION	115x	flye v. 2.8.3		1	4713627	52.1784	1	4713627	84	22		4753	99.6	99.3			Taiwan		2016-11-16	2016
149539	Salmonella enterica subsp. enterica serovar Enteritidis strain Froakie	149539	131567;2;1224;1236;91347;543;590;28901;59201;149539	cellular organisms;Bacteria;Pseudomonadota;Gammaproteobacteria;Enterobacterales;Enterobacteriaceae;Salmonella;Salmonella enterica;Salmonella enterica subsp. enterica;Salmonella enterica subsp. enterica serovar Enteritidis	Bacteria	Pseudomonadota	Gammaproteobacteria	Enterobacterales	Enterobacteriaceae	Salmonella	Salmonella enterica	Complete	Froakie	Enteritidis	MLST.Salmonella_enterica.11			Good	2021-11-02T00:00:00Z			PRJNA773208	SAMN22446315	GCA_020714765.1		CP085796	National Chung Cheng University	Complete	Oxford Nanopore GridION	122x	flye v. 2.8.3		1	4679287	52.1787	1	4679287	84	21		4716	99.6	99.3			Taiwan		2017-01-06	2017
149539	Salmonella enterica subsp. enterica serovar Enteritidis strain Frogadier	149539	131567;2;1224;1236;91347;543;590;28901;59201;149539	cellular organisms;Bacteria;Pseudomonadota;Gammaproteobacteria;Enterobacterales;Enterobacteriaceae;Salmonella;Salmonella enterica;Salmonella enterica subsp. enterica;Salmonella enterica subsp. enterica serovar Enteritidis	Bacteria	Pseudomonadota	Gammaproteobacteria	Enterobacterales	Enterobacteriaceae	Salmonella	Salmonella enterica	Complete	Frogadier	Enteritidis	MLST.Salmonella_enterica.11			Good	2021-11-02T00:00:00Z			PRJNA773208	SAMN22446316	GCA_020714785.1		CP085795	National Chung Cheng University	Complete	Oxford Nanopore GridION	110x	flye v. 2.8.3		1	4679376	52.1801	1	4679376	84	22		4720	99.6	99.3			Taiwan		2017-01-30	2017
149539	Salmonella enterica subsp. enterica serovar Enteritidis strain Latios	149539	131567;2;1224;1236;91347;543;590;28901;59201;149539	cellular organisms;Bacteria;Pseudomonadota;Gammaproteobacteria;Enterobacterales;Enterobacteriaceae;Salmonella;Salmonella enterica;Salmonella enterica subsp. enterica;Salmonella enterica subsp. enterica serovar Enteritidis	Bacteria	Pseudomonadota	Gammaproteobacteria	Enterobacterales	Enterobacteriaceae	Salmonella	Salmonella enterica	Complete	Latios	Enteritidis	MLST.Salmonella_enterica.11			Good	2021-11-02T00:00:00Z			PRJNA773208	SAMN22446314	GCA_020714805.1		CP085797	National Chung Cheng University	Complete	Oxford Nanopore GridION	108x	flye v. 2.8.3		1	4713617	52.1752	1	4713617	84	22		4757	99.6	99.3			Taiwan		2016-08-13	2016
149539	Salmonella enterica subsp. enterica serovar Enteritidis strain Latias	149539	131567;2;1224;1236;91347;543;590;28901;59201;149539	cellular organisms;Bacteria;Pseudomonadota;Gammaproteobacteria;Enterobacterales;Enterobacteriaceae;Salmonella;Salmonella enterica;Salmonella enterica subsp. enterica;Salmonella enterica subsp. enterica serovar Enteritidis	Bacteria	Pseudomonadota	Gammaproteobacteria	Enterobacterales	Enterobacteriaceae	Salmonella	Salmonella enterica	Complete	Latias	Enteritidis	MLST.Salmonella_enterica.11			Good	2021-11-02T00:00:00Z			PRJNA773208	SAMN22446313	GCA_020714845.1		CP085798	National Chung Cheng University	Complete	Oxford Nanopore GridION	83x	flye v. 2.8.3		1	4715683	52.1674	1	4715683	84	22		4758	99.6	99.3			Taiwan		2016-08-01	2016
149539	Salmonella enterica subsp. enterica serovar Enteritidis strain Plusle	149539	131567;2;1224;1236;91347;543;590;28901;59201;149539	cellular organisms;Bacteria;Pseudomonadota;Gammaproteobacteria;Enterobacterales;Enterobacteriaceae;Salmonella;Salmonella enterica;Salmonella enterica subsp. enterica;Salmonella enterica subsp. enterica serovar Enteritidis	Bacteria	Pseudomonadota	Gammaproteobacteria	Enterobacterales	Enterobacteriaceae	Salmonella	Salmonella enterica	Complete	Plusle	Enteritidis	MLST.Salmonella_enterica.11			Good	2021-11-02T00:00:00Z			PRJNA773208	SAMN22446297	GCA_020714865.1		CP085814	National Chung Cheng University	Complete	Oxford Nanopore GridION	69x	flye v. 2.8.3		1	4713690	52.1816	1	4713690	84	21		4813	99.5	98.9			Taiwan		2017-09-18	2017
149539	Salmonella enterica subsp. enterica serovar Enteritidis strain Swellow	149539	131567;2;1224;1236;91347;543;590;28901;59201;149539	cellular organisms;Bacteria;Pseudomonadota;Gammaproteobacteria;Enterobacterales;Enterobacteriaceae;Salmonella;Salmonella enterica;Salmonella enterica subsp. enterica;Salmonella enterica subsp. enterica serovar Enteritidis	Bacteria	Pseudomonadota	Gammaproteobacteria	Enterobacterales	Enterobacteriaceae	Salmonella	Salmonella enterica	Complete	Swellow	Enteritidis	MLST.Salmonella_enterica.11			Good	2021-11-02T00:00:00Z			PRJNA773208	SAMN22446312	GCA_020714905.1		CP085799	National Chung Cheng University	Complete	Oxford Nanopore GridION	99x	flye v. 2.8.3		1	4712297	52.1781	1	4712297	84	22		4770	99.6	99.3			Taiwan		2015-08-24	2015
149539	Salmonella enterica subsp. enterica serovar Enteritidis strain Minun	149539	131567;2;1224;1236;91347;543;590;28901;59201;149539	cellular organisms;Bacteria;Pseudomonadota;Gammaproteobacteria;Enterobacterales;Enterobacteriaceae;Salmonella;Salmonella enterica;Salmonella enterica subsp. enterica;Salmonella enterica subsp. enterica serovar Enteritidis	Bacteria	Pseudomonadota	Gammaproteobacteria	Enterobacterales	Enterobacteriaceae	Salmonella	Salmonella enterica	Complete	Minun	Enteritidis	MLST.Salmonella_enterica.11			Good	2021-11-02T00:00:00Z			PRJNA773208	SAMN22446298	GCA_020714925.1		CP085813	National Chung Cheng University	Complete	Oxford Nanopore GridION	28x	flye v. 2.8.3		1	4713683	52.18	1	4713683	84	22		4812	99.6	98.8			Taiwan		2017-10-16	2017
149539	Salmonella enterica subsp. enterica serovar Enteritidis strain Taillow	149539	131567;2;1224;1236;91347;543;590;28901;59201;149539	cellular organisms;Bacteria;Pseudomonadota;Gammaproteobacteria;Enterobacterales;Enterobacteriaceae;Salmonella;Salmonella enterica;Salmonella enterica subsp. enterica;Salmonella enterica subsp. enterica serovar Enteritidis	Bacteria	Pseudomonadota	Gammaproteobacteria	Enterobacterales	Enterobacteriaceae	Salmonella	Salmonella enterica	Complete	Taillow	Enteritidis	MLST.Salmonella_enterica.11			Good	2021-11-02T00:00:00Z			PRJNA773208	SAMN22446311	GCA_020715045.1		CP085800	National Chung Cheng University	Complete	Oxford Nanopore GridION	97x	flye v. 2.8.3		1	4712346	52.1717	1	4712346	84	22		4763	99.5	99.2			Taiwan		2015-08-08	2015
149539	Salmonella enterica subsp. enterica serovar Enteritidis strain Wailord	149539	131567;2;1224;1236;91347;543;590;28901;59201;149539	cellular organisms;Bacteria;Pseudomonadota;Gammaproteobacteria;Enterobacterales;Enterobacteriaceae;Salmonella;Salmonella enterica;Salmonella enterica subsp. enterica;Salmonella enterica subsp. enterica serovar Enteritidis	Bacteria	Pseudomonadota	Gammaproteobacteria	Enterobacterales	Enterobacteriaceae	Salmonella	Salmonella enterica	Complete	Wailord	Enteritidis	MLST.Salmonella_enterica.11			Good	2021-11-02T00:00:00Z			PRJNA773208	SAMN22446310	GCA_020715165.1		CP085801	National Chung Cheng University	Complete	Oxford Nanopore GridION	217x	flye v. 2.8.3		1	4713682	52.1787	1	4713682	84	22		4769	99.6	99.2			Taiwan		2017-11-14	2017
149539	Salmonella enterica subsp. enterica serovar Enteritidis strain Wailmer	149539	131567;2;1224;1236;91347;543;590;28901;59201;149539	cellular organisms;Bacteria;Pseudomonadota;Gammaproteobacteria;Enterobacterales;Enterobacteriaceae;Salmonella;Salmonella enterica;Salmonella enterica subsp. enterica;Salmonella enterica subsp. enterica serovar Enteritidis	Bacteria	Pseudomonadota	Gammaproteobacteria	Enterobacterales	Enterobacteriaceae	Salmonella	Salmonella enterica	Complete	Wailmer	Enteritidis	MLST.Salmonella_enterica.11			Good	2021-11-02T00:00:00Z			PRJNA773208	SAMN22446309	GCA_020715265.1		CP085802	National Chung Cheng University	Complete	Oxford Nanopore GridION	73x	flye v. 2.8.3		1	4713643	52.1786	1	4713643	84	22		4764	99.6	99.2			Taiwan		2017-10-23	2017
149539	Salmonella enterica subsp. enterica serovar Enteritidis strain Leafeon	149539	131567;2;1224;1236;91347;543;590;28901;59201;149539	cellular organisms;Bacteria;Pseudomonadota;Gammaproteobacteria;Enterobacterales;Enterobacteriaceae;Salmonella;Salmonella enterica;Salmonella enterica subsp. enterica;Salmonella enterica subsp. enterica serovar Enteritidis	Bacteria	Pseudomonadota	Gammaproteobacteria	Enterobacterales	Enterobacteriaceae	Salmonella	Salmonella enterica	Complete	Leafeon	Enteritidis	MLST.Salmonella_enterica.11			Good	2021-11-02T00:00:00Z			PRJNA773208	SAMN22446307	GCA_020715285.1		CP085804	National Chung Cheng University	Complete	Oxford Nanopore GridION	92x	flye v. 2.8.3		1	4711493	52.1799	1	4711493	84	22		4772	99.6	99.3			Taiwan		2017-03-30	2017
149539	Salmonella enterica subsp. enterica serovar Enteritidis strain Azumarill	149539	131567;2;1224;1236;91347;543;590;28901;59201;149539	cellular organisms;Bacteria;Pseudomonadota;Gammaproteobacteria;Enterobacterales;Enterobacteriaceae;Salmonella;Salmonella enterica;Salmonella enterica subsp. enterica;Salmonella enterica subsp. enterica serovar Enteritidis	Bacteria	Pseudomonadota	Gammaproteobacteria	Enterobacterales	Enterobacteriaceae	Salmonella	Salmonella enterica	Complete	Azumarill	Enteritidis	MLST.Salmonella_enterica.11			Good	2021-11-02T00:00:00Z			PRJNA773208	SAMN22446306	GCA_020715305.1		CP085805	National Chung Cheng University	Complete	Oxford Nanopore GridION	71x	flye v. 2.8.3		1	4713493	52.1798	1	4713493	84	22		4766	99.6	99.3			Taiwan		2017-06-10	2017
149539	Salmonella enterica subsp. enterica serovar Enteritidis strain Marill	149539	131567;2;1224;1236;91347;543;590;28901;59201;149539	cellular organisms;Bacteria;Pseudomonadota;Gammaproteobacteria;Enterobacterales;Enterobacteriaceae;Salmonella;Salmonella enterica;Salmonella enterica subsp. enterica;Salmonella enterica subsp. enterica serovar Enteritidis	Bacteria	Pseudomonadota	Gammaproteobacteria	Enterobacterales	Enterobacteriaceae	Salmonella	Salmonella enterica	Complete	Marill	Enteritidis	MLST.Salmonella_enterica.11			Good	2021-11-02T00:00:00Z			PRJNA773208	SAMN22446305	GCA_020715325.1		CP085806	National Chung Cheng University	Complete	Oxford Nanopore GridION	91x	flye v. 2.8.3		1	4713509	52.1793	1	4713509	84	22		4762	99.6	99.3			Taiwan		2017-05-11	2017
149539	Salmonella enterica subsp. enterica serovar Enteritidis strain Slowbro	149539	131567;2;1224;1236;91347;543;590;28901;59201;149539	cellular organisms;Bacteria;Pseudomonadota;Gammaproteobacteria;Enterobacterales;Enterobacteriaceae;Salmonella;Salmonella enterica;Salmonella enterica subsp. enterica;Salmonella enterica subsp. enterica serovar Enteritidis	Bacteria	Pseudomonadota	Gammaproteobacteria	Enterobacterales	Enterobacteriaceae	Salmonella	Salmonella enterica	Complete	Slowbro	Enteritidis	MLST.Salmonella_enterica.11			Good	2021-11-02T00:00:00Z			PRJNA773208	SAMN22446296	GCA_020715385.1		CP085815	National Chung Cheng University	Complete	Oxford Nanopore GridION	227x	flye v. 2.8.3		1	4713725	52.1789	1	4713725	84	22		4820	99.5	99			Taiwan		2016-02-02	2016
149539	Salmonella enterica subsp. enterica serovar Enteritidis strain Slowpoke	149539	131567;2;1224;1236;91347;543;590;28901;59201;149539	cellular organisms;Bacteria;Pseudomonadota;Gammaproteobacteria;Enterobacterales;Enterobacteriaceae;Salmonella;Salmonella enterica;Salmonella enterica subsp. enterica;Salmonella enterica subsp. enterica serovar Enteritidis	Bacteria	Pseudomonadota	Gammaproteobacteria	Enterobacterales	Enterobacteriaceae	Salmonella	Salmonella enterica	Complete	Slowpoke	Enteritidis	MLST.Salmonella_enterica.11			Good	2021-11-02T00:00:00Z			PRJNA773208	SAMN22446295	GCA_020715405.1		CP085816	National Chung Cheng University	Complete	Oxford Nanopore GridION	63x	flye v. 2.8.3		1	4713759	52.1785	1	4713759	84	22		4829	99.5	99			Taiwan		2015-12-11	2015
149539	Salmonella enterica subsp. enterica serovar Enteritidis strain Clefable	149539	131567;2;1224;1236;91347;543;590;28901;59201;149539	cellular organisms;Bacteria;Pseudomonadota;Gammaproteobacteria;Enterobacterales;Enterobacteriaceae;Salmonella;Salmonella enterica;Salmonella enterica subsp. enterica;Salmonella enterica subsp. enterica serovar Enteritidis	Bacteria	Pseudomonadota	Gammaproteobacteria	Enterobacterales	Enterobacteriaceae	Salmonella	Salmonella enterica	Complete	Clefable	Enteritidis	MLST.Salmonella_enterica.11			Good	2021-11-02T00:00:00Z			PRJNA773208	SAMN22446294	GCA_020715425.1		CP085817	National Chung Cheng University	Complete	Oxford Nanopore GridION	297x	flye v. 2.8.3		1	4711503	52.1792	1	4711503	84	21		4771	99.6	99.3			Taiwan		2015-05-30	2015
149539	Salmonella enterica subsp. enterica serovar Enteritidis strain Clefairy	149539	131567;2;1224;1236;91347;543;590;28901;59201;149539	cellular organisms;Bacteria;Pseudomonadota;Gammaproteobacteria;Enterobacterales;Enterobacteriaceae;Salmonella;Salmonella enterica;Salmonella enterica subsp. enterica;Salmonella enterica subsp. enterica serovar Enteritidis	Bacteria	Pseudomonadota	Gammaproteobacteria	Enterobacterales	Enterobacteriaceae	Salmonella	Salmonella enterica	Complete	Clefairy	Enteritidis	MLST.Salmonella_enterica.11			Good	2021-11-02T00:00:00Z			PRJNA773208	SAMN22446293	GCA_020715465.1		CP085818	National Chung Cheng University	Complete	Oxford Nanopore GridION	122x	flye v. 2.8.3		1	4711668	52.1779	1	4711668	84	22		4760	99.6	99.3			Taiwan		2015-05-02	2015
149539	Salmonella enterica subsp. enterica serovar Enteritidis strain Charmeleon	149539	131567;2;1224;1236;91347;543;590;28901;59201;149539	cellular organisms;Bacteria;Pseudomonadota;Gammaproteobacteria;Enterobacterales;Enterobacteriaceae;Salmonella;Salmonella enterica;Salmonella enterica subsp. enterica;Salmonella enterica subsp. enterica serovar Enteritidis	Bacteria	Pseudomonadota	Gammaproteobacteria	Enterobacterales	Enterobacteriaceae	Salmonella	Salmonella enterica	Complete	Charmeleon	Enteritidis	MLST.Salmonella_enterica.11			Good	2021-11-02T00:00:00Z			PRJNA773208	SAMN22446289	GCA_020715505.1		CP085822	National Chung Cheng University	Complete	Oxford Nanopore GridION	45x	flye v. 2.8.3		1	4713642	52.1787	1	4713642	84	22		4765	99.6	99.3			Taiwan		2018-10-24	2018
149539	Salmonella enterica subsp. enterica serovar Enteritidis strain Ivysaur	149539	131567;2;1224;1236;91347;543;590;28901;59201;149539	cellular organisms;Bacteria;Pseudomonadota;Gammaproteobacteria;Enterobacterales;Enterobacteriaceae;Salmonella;Salmonella enterica;Salmonella enterica subsp. enterica;Salmonella enterica subsp. enterica serovar Enteritidis	Bacteria	Pseudomonadota	Gammaproteobacteria	Enterobacterales	Enterobacteriaceae	Salmonella	Salmonella enterica	Complete	Ivysaur	Enteritidis	MLST.Salmonella_enterica.11			Good	2021-11-02T00:00:00Z			PRJNA773208	SAMN22446287	GCA_020715545.1		CP085824	National Chung Cheng University	Complete	Oxford Nanopore GridION	168x	flye v. 2.8.3		1	4679279	52.1789	1	4679279	84	21		4716	99.6	99.3			Taiwan		2015-06-22	2015
149539	Salmonella enterica subsp. enterica serovar Enteritidis strain Charizard	149539	131567;2;1224;1236;91347;543;590;28901;59201;149539	cellular organisms;Bacteria;Pseudomonadota;Gammaproteobacteria;Enterobacterales;Enterobacteriaceae;Salmonella;Salmonella enterica;Salmonella enterica subsp. enterica;Salmonella enterica subsp. enterica serovar Enteritidis	Bacteria	Pseudomonadota	Gammaproteobacteria	Enterobacterales	Enterobacteriaceae	Salmonella	Salmonella enterica	Complete	Charizard	Enteritidis	MLST.Salmonella_enterica.11			Good	2021-11-02T00:00:00Z			PRJNA773208	SAMN22446290	GCA_020716645.1		CP085821	National Chung Cheng University	Complete	Oxford Nanopore GridION	192x	flye v. 2.8.3		1	4713711	52.1789	1	4713711	84	22		4795	99.5	99.1			Taiwan		2018-11-21	2018
149539	Salmonella enterica subsp. enterica serovar Enteritidis SE006	149539	131567;2;1224;1236;91347;543;590;28901;59201;149539	cellular organisms;Bacteria;Pseudomonadota;Gammaproteobacteria;Enterobacterales;Enterobacteriaceae;Salmonella;Salmonella enterica;Salmonella enterica subsp. enterica;Salmonella enterica subsp. enterica serovar Enteritidis	Bacteria	Pseudomonadota	Gammaproteobacteria	Enterobacterales	Enterobacteriaceae	Salmonella	Salmonella enterica	Complete	SE006	Enteritidis	MLST.Salmonella_enterica.11			Good	2022-07-05T00:00:00Z			PRJNA852665	SAMN29340051	GCA_024137945.1		CP099973,CP099974		Complete	Illumina MiSeq; Oxford Nanopore	100.0x	SMRT Link v. v5.1.0	1	2	4709337	52.1463	1	4680001	84	22		4769	99.6	99.2		100	chicken		2019	2019
149539	Salmonella enterica subsp. enterica serovar Enteritidis R18.1630	149539	131567;2;1224;1236;91347;543;590;28901;59201;149539	cellular organisms;Bacteria;Pseudomonadota;Gammaproteobacteria;Enterobacterales;Enterobacteriaceae;Salmonella;Salmonella enterica;Salmonella enterica subsp. enterica;Salmonella enterica subsp. enterica serovar Enteritidis	Bacteria	Pseudomonadota	Gammaproteobacteria	Enterobacterales	Enterobacteriaceae	Salmonella	Salmonella enterica	Complete	R18.1630	Enteritidis	MLST.Salmonella_enterica.11			Good	2022-07-14T00:00:00Z			PRJNA478278	SAMN29431229	GCA_024266125.1		CP100666,CP100668,CP100669,CP100667		Complete	Illumina MiSeq; Oxford Nanopore MinION	256x	unicycler v. 0.4.8; Polypolish v. 0.5.0	3	4	4876884	52.1256	1	4777143	84	22		5029	99.6	99.2		98.8	blood		2018	2018
149539	Salmonella enterica subsp. enterica serovar Enteritidis R17.1476	149539	131567;2;1224;1236;91347;543;590;28901;59201;149539	cellular organisms;Bacteria;Pseudomonadota;Gammaproteobacteria;Enterobacterales;Enterobacteriaceae;Salmonella;Salmonella enterica;Salmonella enterica subsp. enterica;Salmonella enterica subsp. enterica serovar Enteritidis	Bacteria	Pseudomonadota	Gammaproteobacteria	Enterobacterales	Enterobacteriaceae	Salmonella	Salmonella enterica	Complete	R17.1476	Enteritidis	MLST.Salmonella_enterica.11			Good	2022-07-14T00:00:00Z			PRJNA478278	SAMN29431220	GCA_024266525.1		CP100724,CP100726,CP100727,CP100725		Complete	Illumina MiSeq; Oxford Nanopore MinION	286x	flye v. 2.9; trycycler v. 0.5.3; medaka	3	4	4846926	52.0929	1	4752036	84	22		4984	99.6	99.1		98.8	stool		2017	2017
149539	Salmonella enterica subsp. enterica serovar Enteritidis MFDS1018147	149539	131567;2;1224;1236;91347;543;590;28901;59201;149539	cellular organisms;Bacteria;Pseudomonadota;Gammaproteobacteria;Enterobacterales;Enterobacteriaceae;Salmonella;Salmonella enterica;Salmonella enterica subsp. enterica;Salmonella enterica subsp. enterica serovar Enteritidis	Bacteria	Pseudomonadota	Gammaproteobacteria	Enterobacterales	Enterobacteriaceae	Salmonella	Salmonella enterica	Complete	MFDS1018147	Enteritidis	MLST.Salmonella_enterica.11			Good	2022-11-06T00:00:00Z			PRJNA889074	SAMN31231980	GCA_026013745.1		CP110220,CP110221		Complete	Illumina MiSeq; Oxford Nanopore MinION	228.5x	Unicycler v. 0.4.8	1	2	4738739	52.1703	1	4679367	86	22		4812	99.6	99.3		100	braised burdock		2020	2020
149539	Salmonella enterica subsp. enterica serovar Enteritidis JL228	149539	131567;2;1224;1236;91347;543;590;28901;59201;149539	cellular organisms;Bacteria;Pseudomonadota;Gammaproteobacteria;Enterobacterales;Enterobacteriaceae;Salmonella;Salmonella enterica;Salmonella enterica subsp. enterica;Salmonella enterica subsp. enterica serovar Enteritidis	Bacteria	Pseudomonadota	Gammaproteobacteria	Enterobacterales	Enterobacteriaceae	Salmonella	Salmonella enterica	Complete	JL228	Enteritidis		genotype:I	not applicable	Good	2023-04-25T00:00:00Z			PRJNA817289	SAMN26754305			CP094269,CP094270,CP094271			Illumina HiSeq; PacBio	100.0x	SOAPdenovo v. 2.04; GapCloser v. 1.12	2	3	4983242	51.8649	1	4717205	85	23		5171	99.6	98.6		100	rabbit liver		2018-03-15	2018
149539	Salmonella enterica subsp. enterica serovar Enteritidis BAA-1045	149539	131567;2;1224;1236;91347;543;590;28901;59201;149539	cellular organisms;Bacteria;Pseudomonadota;Gammaproteobacteria;Enterobacterales;Enterobacteriaceae;Salmonella;Salmonella enterica;Salmonella enterica subsp. enterica;Salmonella enterica subsp. enterica serovar Enteritidis	Bacteria	Pseudomonadota	Gammaproteobacteria	Enterobacterales	Enterobacteriaceae	Salmonella	Salmonella enterica	Complete	BAA-1045	Enteritidis	MLST.Salmonella_enterica.11			Good	2023-08-31T00:00:00Z			PRJNA1007881	SAMN37104682			CP133321,CP133324,CP133323,CP133322			Oxford Nanopore; Illumina NextSeq	6.4x	Unicycler v. 0.4.8	3	4	4792053	52.0048	1	4668877	84	22		4892	99.3	98.9		100	raw almonds		2001	2001
149539	Salmonella enterica subsp. enterica serovar Enteritidis SA615	149539	131567;2;1224;1236;91347;543;590;28901;59201;149539	cellular organisms;Bacteria;Pseudomonadota;Gammaproteobacteria;Enterobacterales;Enterobacteriaceae;Salmonella;Salmonella enterica;Salmonella enterica subsp. enterica;Salmonella enterica subsp. enterica serovar Enteritidis	Bacteria	Pseudomonadota	Gammaproteobacteria	Enterobacterales	Enterobacteriaceae	Salmonella	Salmonella enterica	Complete	SA615	Enteritidis	MLST.Salmonella_enterica.11			Good	2023-09-03T00:00:00Z			PRJNA1009504	SAMN37156895			CP133426,CP133427,CP133428			Illumina; Oxford Nanopore	1.0x	Unicycler v. v0.4.8	2	3	4790057	52.0663	1	4685645	83	22		4897	99.3	99		100	Human feces		2007	2007
149539	Salmonella enterica subsp. enterica serovar Enteritidis SA616	149539	131567;2;1224;1236;91347;543;590;28901;59201;149539	cellular organisms;Bacteria;Pseudomonadota;Gammaproteobacteria;Enterobacterales;Enterobacteriaceae;Salmonella;Salmonella enterica;Salmonella enterica subsp. enterica;Salmonella enterica subsp. enterica serovar Enteritidis	Bacteria	Pseudomonadota	Gammaproteobacteria	Enterobacterales	Enterobacteriaceae	Salmonella	Salmonella enterica	Complete	SA616	Enteritidis	MLST.Salmonella_enterica.11			Good	2023-09-03T00:00:00Z			PRJNA1009506	SAMN37156981			CP133429,CP133430,CP133431			Illumina; Oxford Nanopore	1.0x	Unicycler v. v0.4.8	2	3	4790057	52.0663	1	4685645	83	22		4897	99.3	99		100	Human feces		2007	2007
149539	Salmonella enterica subsp. enterica serovar Enteritidis SA617	149539	131567;2;1224;1236;91347;543;590;28901;59201;149539	cellular organisms;Bacteria;Pseudomonadota;Gammaproteobacteria;Enterobacterales;Enterobacteriaceae;Salmonella;Salmonella enterica;Salmonella enterica subsp. enterica;Salmonella enterica subsp. enterica serovar Enteritidis	Bacteria	Pseudomonadota	Gammaproteobacteria	Enterobacterales	Enterobacteriaceae	Salmonella	Salmonella enterica	Complete	SA617	Enteritidis	MLST.Salmonella_enterica.11			Good	2023-09-03T00:00:00Z			PRJNA1009507	SAMN37156982			CP133432,CP133433,CP133434			Illumina; Oxford Nanopore	1.0x	Unicycler v. v0.4.8	2	3	4790057	52.0663	1	4685645	83	22		4897	99.3	99		100	Human feces		2007	2007
149539	Salmonella enterica subsp. enterica serovar Enteritidis SA608	149539	131567;2;1224;1236;91347;543;590;28901;59201;149539	cellular organisms;Bacteria;Pseudomonadota;Gammaproteobacteria;Enterobacterales;Enterobacteriaceae;Salmonella;Salmonella enterica;Salmonella enterica subsp. enterica;Salmonella enterica subsp. enterica serovar Enteritidis	Bacteria	Pseudomonadota	Gammaproteobacteria	Enterobacterales	Enterobacteriaceae	Salmonella	Salmonella enterica	Complete	SA608	Enteritidis	MLST.Salmonella_enterica.11			Good	2023-09-03T00:00:00Z			PRJNA1009704	SAMN37160125			CP133438,CP133439			Illumina; Oxford Nanopore	1.0x	Unicycler v. v0.4.8	1	2	4776774	52.1526	1	4717402	83	22		4867	99.6	99.3		100	feces		2007	2007
149539	Salmonella enterica subsp. enterica serovar Enteritidis JNQH952	149539	131567;2;1224;1236;91347;543;590;28901;59201;149539	cellular organisms;Bacteria;Pseudomonadota;Gammaproteobacteria;Enterobacterales;Enterobacteriaceae;Salmonella;Salmonella enterica;Salmonella enterica subsp. enterica;Salmonella enterica subsp. enterica serovar Enteritidis	Bacteria	Pseudomonadota	Gammaproteobacteria	Enterobacterales	Enterobacteriaceae	Salmonella	Salmonella enterica	Complete	JNQH952	Enteritidis	MLST.Salmonella_enterica.11			Good	2023-10-10T00:00:00Z			PRJNA999640	SAMN36745158			CP136149,CP136150,CP136151			Illumina NovaSeq; Oxford Nanopore GridION	290x	unicycler v. v 0.5.0	2	3	4768610	52.1331	1	4679799	84	22		4874	99.6	99.2		100	blood		2022-03-20	2022
149539	Salmonella enterica subsp. enterica serovar Enteritidis JNQH940	149539	131567;2;1224;1236;91347;543;590;28901;59201;149539	cellular organisms;Bacteria;Pseudomonadota;Gammaproteobacteria;Enterobacterales;Enterobacteriaceae;Salmonella;Salmonella enterica;Salmonella enterica subsp. enterica;Salmonella enterica subsp. enterica serovar Enteritidis	Bacteria	Pseudomonadota	Gammaproteobacteria	Enterobacterales	Enterobacteriaceae	Salmonella	Salmonella enterica	Complete	JNQH940	Enteritidis	MLST.Salmonella_enterica.11			Good	2023-10-10T00:00:00Z			PRJNA999640	SAMN36745171			CP136141,CP136142,CP136143,CP136144			Illumina NovaSeq; Oxford Nanopore GridION	290x	unicycler v. v 0.5.0	3	4	4961161	52.1731	1	4745289	84	22		5132	99.6	99.3		100	feces		2022-10-19	2022
149539	Salmonella enterica subsp. enterica serovar Enteritidis strain Durban	149539	131567;2;1224;1236;91347;543;590;28901;59201;149539	cellular organisms;Bacteria;Pseudomonadota;Gammaproteobacteria;Enterobacterales;Enterobacteriaceae;Salmonella;Salmonella enterica;Salmonella enterica subsp. enterica;Salmonella enterica subsp. enterica serovar Enteritidis	Bacteria	Pseudomonadota	Gammaproteobacteria	Enterobacterales	Enterobacteriaceae	Salmonella	Salmonella enterica	Complete	Durban	Enteritidis	MLST.Salmonella_enterica.11			Good	2014-04-04T00:00:00Z			PRJNA241513	SAMN02712059	GCF_000612325.1		CP007507,CP007508	University of Pittsburgh	Complete	IonTorrent	65	Newbler v. 2.6; CLC Genomics Workbench	1	2	4738298	52.17	1	4678926	83	14		4774	99.6	99		100	blood	isolated from a patient who was infected in Durban, South Africa	2013-07-15	2013
149539	Salmonella enterica subsp. enterica serovar Enteritidis	149539	131567;2;1224;1236;91347;543;590;28901;59201;149539	cellular organisms;Bacteria;Pseudomonadota;Gammaproteobacteria;Enterobacterales;Enterobacteriaceae;Salmonella;Salmonella enterica;Salmonella enterica subsp. enterica;Salmonella enterica subsp. enterica serovar Enteritidis	Bacteria	Pseudomonadota	Gammaproteobacteria	Enterobacterales	Enterobacteriaceae	Salmonella	Salmonella enterica	Complete		Enteritidis	MLST.Salmonella_enterica.11			Good	2014-09-09T00:00:00Z	25156331		PRJNA256209	SAMN02941163	GCF_000750215.1	SRR1533624	CP009089	Canadian Food Inspection Agency	Complete	454		CLC Genomics Workbench v. version 6		1	4710936	52.16	1	4710936	82	8		4727	99.6	99.4		100	environment		2010	2010
149539	Salmonella enterica subsp. enterica serovar Enteritidis	149539	131567;2;1224;1236;91347;543;590;28901;59201;149539	cellular organisms;Bacteria;Pseudomonadota;Gammaproteobacteria;Enterobacterales;Enterobacteriaceae;Salmonella;Salmonella enterica;Salmonella enterica subsp. enterica;Salmonella enterica subsp. enterica serovar Enteritidis	Bacteria	Pseudomonadota	Gammaproteobacteria	Enterobacterales	Enterobacteriaceae	Salmonella	Salmonella enterica	Complete		Enteritidis	MLST.Salmonella_enterica.11			Good	2014-09-09T00:00:00Z			PRJNA256209	SAMN02941164	GCF_000750255.1	SRR1533832	CP009090	Canadian Food Inspection Agency	Complete	454		GS Denovo Assembler v. version 2		1	4667283	52.17	1	4667283	80	6		4676	99.6	99.2		100	chicken		2010	2010
149539	Salmonella enterica subsp. enterica serovar Enteritidis	149539	131567;2;1224;1236;91347;543;590;28901;59201;149539	cellular organisms;Bacteria;Pseudomonadota;Gammaproteobacteria;Enterobacterales;Enterobacteriaceae;Salmonella;Salmonella enterica;Salmonella enterica subsp. enterica;Salmonella enterica subsp. enterica serovar Enteritidis	Bacteria	Pseudomonadota	Gammaproteobacteria	Enterobacterales	Enterobacteriaceae	Salmonella	Salmonella enterica	Complete		Enteritidis	MLST.Salmonella_enterica.11			Good	2014-09-09T00:00:00Z	25156331		PRJNA256209	SAMN02941165	GCF_000750295.1	SRR1533833	CP009091	Canadian Food Inspection Agency	Complete	454		GS Denovo assembler v. version 2		1	4671261	52.1	1	4671261	80	8		4714	99.4	98.9	1.3	100	shellfish monitoring program		2009	2009
149539	Salmonella enterica subsp. enterica serovar Enteritidis	149539	131567;2;1224;1236;91347;543;590;28901;59201;149539	cellular organisms;Bacteria;Pseudomonadota;Gammaproteobacteria;Enterobacterales;Enterobacteriaceae;Salmonella;Salmonella enterica;Salmonella enterica subsp. enterica;Salmonella enterica subsp. enterica serovar Enteritidis	Bacteria	Pseudomonadota	Gammaproteobacteria	Enterobacterales	Enterobacteriaceae	Salmonella	Salmonella enterica	Complete		Enteritidis	MLST.Salmonella_enterica.11			Good	2014-09-09T00:00:00Z			PRJNA256209	SAMN02941167	GCF_000750375.1	SRR1533835	CP009093	Canadian Food Inspection Agency	Complete	454		GS Denovo assembler v. version 2		1	4702741	52.17	1	4702741	83	8		4753	99.6	99.1	0.8	99.7	environment		2010	2010
149539	Salmonella enterica subsp. enterica serovar Enteritidis strain OLF-SE3-98983-4	149539	131567;2;1224;1236;91347;543;590;28901;59201;149539	cellular organisms;Bacteria;Pseudomonadota;Gammaproteobacteria;Enterobacterales;Enterobacteriaceae;Salmonella;Salmonella enterica;Salmonella enterica subsp. enterica;Salmonella enterica subsp. enterica serovar Enteritidis	Bacteria	Pseudomonadota	Gammaproteobacteria	Enterobacterales	Enterobacteriaceae	Salmonella	Salmonella enterica	Complete	OLF-SE3-98983-4	Enteritidis	MLST.Salmonella_enterica.11			Good	2015-02-06T00:00:00Z			PRJNA256209	SAMN02937349	GCF_000750395.2	SRR1533455	CP009085	Canadian Food Inspection Agency	Complete	Illumina		CLC Genomics Workbench v. version 6		1	4679127	52.17	1	4679127	81	8		4704	99.6	99.3		100	environment		2000	2000
149539	Salmonella enterica subsp. enterica serovar Enteritidis strain OLF-SE2-98984-6	149539	131567;2;1224;1236;91347;543;590;28901;59201;149539	cellular organisms;Bacteria;Pseudomonadota;Gammaproteobacteria;Enterobacterales;Enterobacteriaceae;Salmonella;Salmonella enterica;Salmonella enterica subsp. enterica;Salmonella enterica subsp. enterica serovar Enteritidis	Bacteria	Pseudomonadota	Gammaproteobacteria	Enterobacterales	Enterobacteriaceae	Salmonella	Salmonella enterica	Complete	OLF-SE2-98984-6	Enteritidis	MLST.Salmonella_enterica.11			Good	2015-02-06T00:00:00Z			PRJNA256209	SAMN02937348	GCF_000750415.2	SRR1533454	CP009084	Canadian Food Inspection Agency	Complete	Illumina		CLC Genomics Workbench v. version 6		1	4679126	52.17	1	4679126	81	8		4703	99.6	99.3		100	environment		2000	2000
149539	Salmonella enterica subsp. enterica serovar Enteritidis	149539	131567;2;1224;1236;91347;543;590;28901;59201;149539	cellular organisms;Bacteria;Pseudomonadota;Gammaproteobacteria;Enterobacterales;Enterobacteriaceae;Salmonella;Salmonella enterica;Salmonella enterica subsp. enterica;Salmonella enterica subsp. enterica serovar Enteritidis	Bacteria	Pseudomonadota	Gammaproteobacteria	Enterobacterales	Enterobacteriaceae	Salmonella	Salmonella enterica	Complete		Enteritidis	MLST.Salmonella_enterica.11			Good	2014-09-09T00:00:00Z	25156331		PRJNA256209	SAMN02937350	GCF_000750435.1	SRR1533456	CP009086	Canadian Food Inspection Agency	Complete	Illumina		CLC Genomics Workbench v. version 6		1	4678377	52.17	1	4678377	82	8		4707	99.6	99.3	0.3	100	environment		2009	2009
149539	Salmonella enterica subsp. enterica serovar Enteritidis	149539	131567;2;1224;1236;91347;543;590;28901;59201;149539	cellular organisms;Bacteria;Pseudomonadota;Gammaproteobacteria;Enterobacterales;Enterobacteriaceae;Salmonella;Salmonella enterica;Salmonella enterica subsp. enterica;Salmonella enterica subsp. enterica serovar Enteritidis	Bacteria	Pseudomonadota	Gammaproteobacteria	Enterobacterales	Enterobacteriaceae	Salmonella	Salmonella enterica	Complete		Enteritidis	MLST.Salmonella_enterica.11			Good	2014-09-09T00:00:00Z	25156331		PRJNA256209	SAMN02937351	GCF_000750455.1	SRR1533457	CP009087	Canadian Food Inspection Agency	Complete	Illumina		CLC Genomics Workbench v. version 6		1	4678571	52.17	1	4678571	83	7		4700	99.6	99.4		100	environment		2008	2008
149539	Salmonella enterica subsp. enterica serovar Enteritidis	149539	131567;2;1224;1236;91347;543;590;28901;59201;149539	cellular organisms;Bacteria;Pseudomonadota;Gammaproteobacteria;Enterobacterales;Enterobacteriaceae;Salmonella;Salmonella enterica;Salmonella enterica subsp. enterica;Salmonella enterica subsp. enterica serovar Enteritidis	Bacteria	Pseudomonadota	Gammaproteobacteria	Enterobacterales	Enterobacteriaceae	Salmonella	Salmonella enterica	Complete		Enteritidis	MLST.Salmonella_enterica.11			Good	2014-09-09T00:00:00Z	25156331		PRJNA256209	SAMN02937347	GCF_000750475.1	SRR1533150	CP009083	Canadian Food Inspection Agency	Complete	Illumina		CLC Genomics Workbench v. version 6		1	4678914	52.17	1	4678914	84	7		4701	99.6	99.4		100	environment		2010	2010
149539	Salmonella enterica subsp. enterica serovar Enteritidis	149539	131567;2;1224;1236;91347;543;590;28901;59201;149539	cellular organisms;Bacteria;Pseudomonadota;Gammaproteobacteria;Enterobacterales;Enterobacteriaceae;Salmonella;Salmonella enterica;Salmonella enterica subsp. enterica;Salmonella enterica subsp. enterica serovar Enteritidis	Bacteria	Pseudomonadota	Gammaproteobacteria	Enterobacterales	Enterobacteriaceae	Salmonella	Salmonella enterica	Complete		Enteritidis	MLST.Salmonella_enterica.11			Good	2014-09-09T00:00:00Z	25156331		PRJNA256209	SAMN02937352	GCF_000750495.1	SRR1533592	CP009088	Canadian Food Inspection Agency	Complete	454		CLC Genomics Workbench v. version 6		1	4677619	52.17	1	4677619	82	9		4731	99.6	99		100	environment		2010	2010
149539	Salmonella enterica subsp. enterica serovar Enteritidis strain SEE1	149539	131567;2;1224;1236;91347;543;590;28901;59201;149539	cellular organisms;Bacteria;Pseudomonadota;Gammaproteobacteria;Enterobacterales;Enterobacteriaceae;Salmonella;Salmonella enterica;Salmonella enterica subsp. enterica;Salmonella enterica subsp. enterica serovar Enteritidis	Bacteria	Pseudomonadota	Gammaproteobacteria	Enterobacterales	Enterobacteriaceae	Salmonella	Salmonella enterica	Complete	SEE1	Enteritidis				Good	2015-09-23T00:00:00Z	26358589		PRJNA280705	SAMN03465493	GCF_001185215.1		CP011790	Pennsylvania State University	Complete	IonTorrent	100	SeqMan Pro v. 11.0.0 (172)		1	4678365	52.17	1	4678365	83	8		4698	99.5	99.3		100	shell egg	isolated from a shell egg	2010-01	2010
149539	Salmonella enterica subsp. enterica serovar Enteritidis strain FORC_007	149539	131567;2;1224;1236;91347;543;590;28901;59201;149539	cellular organisms;Bacteria;Pseudomonadota;Gammaproteobacteria;Enterobacterales;Enterobacteriaceae;Salmonella;Salmonella enterica;Salmonella enterica subsp. enterica;Salmonella enterica subsp. enterica serovar Enteritidis	Bacteria	Pseudomonadota	Gammaproteobacteria	Enterobacterales	Enterobacteriaceae	Salmonella	Salmonella enterica	Complete	FORC_007		MLST.Salmonella_enterica.11			Good	2015-10-01T00:00:00Z			PRJNA262006	SAMN03140319	GCA_001305235.1		CP009768,CP009767	Food-borne Pathogen Omics Research Center, FORC	Complete	Illumina; PacBio		CLC Genomics Workbench v. 7.0.4; PacBio	1	2	4781905	52.1	1	4680477	84	22		4847	99.4	99.1	0.3	100	steamed conch	isolated from the contaminated food in South Korea	2014-04-10	2014
149539	Salmonella enterica subsp. enterica serovar Enteritidis strain OLF-00D989 87-1	149539	131567;2;1224;1236;91347;543;590;28901;59201;149539	cellular organisms;Bacteria;Pseudomonadota;Gammaproteobacteria;Enterobacterales;Enterobacteriaceae;Salmonella;Salmonella enterica;Salmonella enterica subsp. enterica;Salmonella enterica subsp. enterica serovar Enteritidis	Bacteria	Pseudomonadota	Gammaproteobacteria	Enterobacterales	Enterobacteriaceae	Salmonella	Salmonella enterica	Complete	OLF-00D989 87-1		MLST.Salmonella_enterica.11			Good	2016-05-18T00:00:00Z			PRJNA274686	SAMN03328998	GCF_001647045.1		CP011942,CP011944,CP011945,CP011943	Canadian Food Inspection Agency	Complete	Illumina; IonTorrent; Pacific Biosciences		CLC Genomics Workbench v. version 6; MIRA	3	4	4744327	52.17	1	4679487	83	8		4806	99.6	99.2		100	Poultry environment		2000	2000
149540	Salmonella enterica subsp. enterica serovar Enteritidis strain FORC_052	149539	131567;2;1224;1236;91347;543;590;28901;59201;149539	cellular organisms;Bacteria;Pseudomonadota;Gammaproteobacteria;Enterobacterales;Enterobacteriaceae;Salmonella;Salmonella enterica;Salmonella enterica subsp. enterica;Salmonella enterica subsp. enterica serovar Enteritidis	Bacteria	Pseudomonadota	Gammaproteobacteria	Enterobacterales	Enterobacteriaceae	Salmonella	Salmonella enterica	Complete	FORC_052	enteritidis	MLST.Salmonella_enterica.11			Good	2017-07-17T00:00:00Z			PRJNA328055	SAMN05363482	GCA_002220345.1		CP016754	Food-borne Pathogen Omics Research Center, FORC	Complete	PacBio	x265.57	PacBio SMRT Analysis v. 2.3.0		1	4686254	52.17	1	4686254	85	22		4683	99.4	98.9		100	Lettuce		2014-03-02	2014
149540	Salmonella enterica subsp. enterica serovar Enteritidis strain 56-3991	149539	131567;2;1224;1236;91347;543;590;28901;59201;149539	cellular organisms;Bacteria;Pseudomonadota;Gammaproteobacteria;Enterobacterales;Enterobacteriaceae;Salmonella;Salmonella enterica;Salmonella enterica subsp. enterica;Salmonella enterica subsp. enterica serovar Enteritidis	Bacteria	Pseudomonadota	Gammaproteobacteria	Enterobacterales	Enterobacteriaceae	Salmonella	Salmonella enterica	Complete	56-3991	Enteritidis	MLST.Salmonella_enterica.11			Good	2017-11-07T00:00:00Z	29301885		PRJNA354706	SAMN06050726	GCA_002760915.1		CP018635,CP018636	FDA	Complete	PacBio	missing	HGAP v. 3.0	1	2	4737486	52.17	1	4678113	86	8		4912	99.6	99.2		100	Human		1956	1956
149540	Salmonella enterica subsp. enterica serovar Enteritidis strain 74-1357	149539	131567;2;1224;1236;91347;543;590;28901;59201;149539	cellular organisms;Bacteria;Pseudomonadota;Gammaproteobacteria;Enterobacterales;Enterobacteriaceae;Salmonella;Salmonella enterica;Salmonella enterica subsp. enterica;Salmonella enterica subsp. enterica serovar Enteritidis	Bacteria	Pseudomonadota	Gammaproteobacteria	Enterobacterales	Enterobacteriaceae	Salmonella	Salmonella enterica	Complete	74-1357	Enteritidis	MLST.Salmonella_enterica.11			Good	2017-11-07T00:00:00Z	29301885		PRJNA354706	SAMN06050729	GCA_002760955.1		CP018642,CP018643	FDA	Complete	PacBio	missing	HGAP v. 3.0	1	2	4816868	52.11	1	4698044	84	8		4993	99.3	99.1	0.3	100	Human		1974	1974
149540	Salmonella enterica subsp. enterica serovar Enteritidis strain 77-2980	149539	131567;2;1224;1236;91347;543;590;28901;59201;149539	cellular organisms;Bacteria;Pseudomonadota;Gammaproteobacteria;Enterobacterales;Enterobacteriaceae;Salmonella;Salmonella enterica;Salmonella enterica subsp. enterica;Salmonella enterica subsp. enterica serovar Enteritidis	Bacteria	Pseudomonadota	Gammaproteobacteria	Enterobacterales	Enterobacteriaceae	Salmonella	Salmonella enterica	Complete	77-2980	Enteritidis	MLST.Salmonella_enterica.11			Good	2017-11-07T00:00:00Z	29301885		PRJNA354706	SAMN06050730	GCA_002760975.1		CP018644	FDA	Complete	PacBio	missing	HGAP v. 3.0		1	4686089	52.19	1	4686089	82	8		4897	99.6	98.3	2	99.7	Human		1977	1977
149540	Salmonella enterica subsp. enterica serovar Enteritidis strain 79-2359	149539	131567;2;1224;1236;91347;543;590;28901;59201;149539	cellular organisms;Bacteria;Pseudomonadota;Gammaproteobacteria;Enterobacterales;Enterobacteriaceae;Salmonella;Salmonella enterica;Salmonella enterica subsp. enterica;Salmonella enterica subsp. enterica serovar Enteritidis	Bacteria	Pseudomonadota	Gammaproteobacteria	Enterobacterales	Enterobacteriaceae	Salmonella	Salmonella enterica	Complete	79-2359	Enteritidis	MLST.Salmonella_enterica.11			Good	2017-11-07T00:00:00Z	29301885		PRJNA354706	SAMN06050731	GCA_002760995.1		CP018645,CP018646	FDA	Complete	PacBio	missing	HGAP v. 3.0	1	2	4739705	52.18	1	4684909	86	8		4926	99.3	98.8	1	100	Human		1979	1979
149540	Salmonella enterica subsp. enterica serovar Enteritidis strain 81-1435	149539	131567;2;1224;1236;91347;543;590;28901;59201;149539	cellular organisms;Bacteria;Pseudomonadota;Gammaproteobacteria;Enterobacterales;Enterobacteriaceae;Salmonella;Salmonella enterica;Salmonella enterica subsp. enterica;Salmonella enterica subsp. enterica serovar Enteritidis	Bacteria	Pseudomonadota	Gammaproteobacteria	Enterobacterales	Enterobacteriaceae	Salmonella	Salmonella enterica	Complete	81-1435	Enteritidis	MLST.Salmonella_enterica.11			Good	2017-11-07T00:00:00Z	29301885		PRJNA354706	SAMN06050732	GCA_002761015.1		CP018647	FDA	Complete	PacBio	missing	HGAP v. 3.0		1	4699764	52.25	1	4699764	84	8		4859	99.6	99.3	0.3	100	Human		1981	1981
149540	Salmonella enterica subsp. enterica serovar Enteritidis strain 81-1706	149539	131567;2;1224;1236;91347;543;590;28901;59201;149539	cellular organisms;Bacteria;Pseudomonadota;Gammaproteobacteria;Enterobacterales;Enterobacteriaceae;Salmonella;Salmonella enterica;Salmonella enterica subsp. enterica;Salmonella enterica subsp. enterica serovar Enteritidis	Bacteria	Pseudomonadota	Gammaproteobacteria	Enterobacterales	Enterobacteriaceae	Salmonella	Salmonella enterica	Complete	81-1706	Enteritidis	MLST.Salmonella_enterica.11			Good	2017-11-07T00:00:00Z	29301885		PRJNA354706	SAMN06050735	GCA_002761035.1		CP018655,CP018656	FDA	Complete	PacBio	missing	HGAP v. 3.0	1	2	4944010	52.04	1	4699800	84	8		5235	99.3	98.8	0.5	100	Human		1981	1981
149540	Salmonella enterica subsp. enterica serovar Enteritidis strain 93-0639	149539	131567;2;1224;1236;91347;543;590;28901;59201;149539	cellular organisms;Bacteria;Pseudomonadota;Gammaproteobacteria;Enterobacterales;Enterobacteriaceae;Salmonella;Salmonella enterica;Salmonella enterica subsp. enterica;Salmonella enterica subsp. enterica serovar Enteritidis	Bacteria	Pseudomonadota	Gammaproteobacteria	Enterobacterales	Enterobacteriaceae	Salmonella	Salmonella enterica	Complete	93-0639	Enteritidis	MLST.Salmonella_enterica.11			Good	2017-11-07T00:00:00Z	29301885		PRJNA354706	SAMN06050737	GCA_002761075.1		CP018659,CP018660	FDA	Complete	PacBio	missing	HGAP v. 3.0	1	2	4738679	52.17	1	4679309	86	8		4940	99.6	98.9	1	100	Human		1993	1993
149540	Salmonella enterica subsp. enterica serovar Enteritidis strain 95-0621	149539	131567;2;1224;1236;91347;543;590;28901;59201;149539	cellular organisms;Bacteria;Pseudomonadota;Gammaproteobacteria;Enterobacterales;Enterobacteriaceae;Salmonella;Salmonella enterica;Salmonella enterica subsp. enterica;Salmonella enterica subsp. enterica serovar Enteritidis	Bacteria	Pseudomonadota	Gammaproteobacteria	Enterobacterales	Enterobacteriaceae	Salmonella	Salmonella enterica	Complete	95-0621	Enteritidis	MLST.Salmonella_enterica.11			Good	2017-11-07T00:00:00Z	29301885		PRJNA354706	SAMN06050738	GCA_002761095.1		CP018661,CP018662,CP018663	FDA	Complete	PacBio	missing	HGAP v. 3.0	2	3	4790958	52.1	1	4679622	85	8		5016	99.4	98.7		100	Human		1995	1995
149540	Salmonella enterica subsp. enterica serovar Enteritidis strain 69-3861	149539	131567;2;1224;1236;91347;543;590;28901;59201;149539	cellular organisms;Bacteria;Pseudomonadota;Gammaproteobacteria;Enterobacterales;Enterobacteriaceae;Salmonella;Salmonella enterica;Salmonella enterica subsp. enterica;Salmonella enterica subsp. enterica serovar Enteritidis	Bacteria	Pseudomonadota	Gammaproteobacteria	Enterobacterales	Enterobacteriaceae	Salmonella	Salmonella enterica	Complete	69-3861	Enteritidis	MLST.Salmonella_enterica.11			Good	2017-11-07T00:00:00Z	29301885		PRJNA354706	SAMN06050727	GCA_002761135.1		CP018637,CP018638,CP018639	FDA	Complete	PacBio	missing	HGAP v. 3.0	2	3	4845989	52.11	1	4690881	82	8		5096	99.6	99.3		100	Human		1969	1969
149540	Salmonella enterica subsp. enterica serovar Enteritidis strain 81-1607	149539	131567;2;1224;1236;91347;543;590;28901;59201;149539	cellular organisms;Bacteria;Pseudomonadota;Gammaproteobacteria;Enterobacterales;Enterobacteriaceae;Salmonella;Salmonella enterica;Salmonella enterica subsp. enterica;Salmonella enterica subsp. enterica serovar Enteritidis	Bacteria	Pseudomonadota	Gammaproteobacteria	Enterobacterales	Enterobacteriaceae	Salmonella	Salmonella enterica	Complete	81-1607	Enteritidis	MLST.Salmonella_enterica.11			Good	2017-11-07T00:00:00Z	29301885		PRJNA354706	SAMN06050733	GCA_002761155.1		CP018648,CP018649,CP018650	FDA	Complete	PacBio	missing	HGAP v. 3.0	2	3	4802885	52.19	1	4688972	85	8		4995	99.3	99.1	0.5	100	Human		1981	1981
149540	Salmonella enterica subsp. enterica serovar Enteritidis strain 81-1705	149539	131567;2;1224;1236;91347;543;590;28901;59201;149539	cellular organisms;Bacteria;Pseudomonadota;Gammaproteobacteria;Enterobacterales;Enterobacteriaceae;Salmonella;Salmonella enterica;Salmonella enterica subsp. enterica;Salmonella enterica subsp. enterica serovar Enteritidis	Bacteria	Pseudomonadota	Gammaproteobacteria	Enterobacterales	Enterobacteriaceae	Salmonella	Salmonella enterica	Complete	81-1705	Enteritidis	MLST.Salmonella_enterica.11			Good	2017-11-07T00:00:00Z	29301885		PRJNA354706	SAMN06050734	GCA_002763415.1		CP018651,CP018652,CP018653,CP018654	FDA	Complete	PacBio	missing	HGAP v. 3.0	3	4	4991608	52.03	1	4698445	86	8		5273	99.6	99	1.8	100	Human		1981	1981
1.62042e+06	Salmonella enterica subsp. enterica serovar Typhimurium var. 5- strain CFSAN067217	1620419	131567;2;1224;1236;91347;543;590;28901;59201;90371;1620419	cellular organisms;Bacteria;Pseudomonadota;Gammaproteobacteria;Enterobacterales;Enterobacteriaceae;Salmonella;Salmonella enterica;Salmonella enterica subsp. enterica;Salmonella enterica subsp. enterica serovar Typhimurium;Salmonella enterica subsp. enterica serovar Typhimurium var. 5-	Bacteria	Pseudomonadota	Gammaproteobacteria	Enterobacterales	Enterobacteriaceae	Salmonella	Salmonella enterica	Complete	CFSAN067217	Typhimurium var. 5-	MLST.Salmonella_enterica.19			Good	2018-12-31T00:00:00Z			PRJNA215355	SAMN08737533	GCA_003986655.1		CP028314,CP028315,CP028316,CP028317	FDA/CFSAN	Complete	PacBio	421.0x	HGAP v. 3.0	3	4	5097098	52.1218		4808419	84	8		5340	99.8	99.3					2010	2010
1.62042e+06	Salmonella enterica subsp. enterica serovar Typhimurium var. 5- strain CFSAN067216	1620419	131567;2;1224;1236;91347;543;590;28901;59201;90371;1620419	cellular organisms;Bacteria;Pseudomonadota;Gammaproteobacteria;Enterobacterales;Enterobacteriaceae;Salmonella;Salmonella enterica;Salmonella enterica subsp. enterica;Salmonella enterica subsp. enterica serovar Typhimurium;Salmonella enterica subsp. enterica serovar Typhimurium var. 5-	Bacteria	Pseudomonadota	Gammaproteobacteria	Enterobacterales	Enterobacteriaceae	Salmonella	Salmonella enterica	Complete	CFSAN067216	Typhimurium var. 5-	MLST.Salmonella_enterica.19			Good	2018-12-31T00:00:00Z			PRJNA215355	SAMN08274661	GCA_003986675.1		CP028318,CP028319	FDA/CFSAN	Complete	PacBio	481.0x	HGAP v. 3.0	1	2	4978420	52.1428		4884375	84	8		5234	99.8	99					2010	2010
165302	Salmonella enterica subsp. enterica serovar Reading strain CVM 21978	165302	131567;2;1224;1236;91347;543;590;28901;59201;165302	cellular organisms;Bacteria;Pseudomonadota;Gammaproteobacteria;Enterobacterales;Enterobacteriaceae;Salmonella;Salmonella enterica;Salmonella enterica subsp. enterica;Salmonella enterica subsp. enterica serovar Reading	Bacteria	Pseudomonadota	Gammaproteobacteria	Enterobacterales	Enterobacteriaceae	Salmonella	Salmonella enterica	Complete	CVM 21978	Reading	MLST.Salmonella_enterica.1628			Good	2020-12-31T00:00:00Z	32883017		PRJNA622256	SAMN14504578	GCA_016454565.1		CP051449,CP051451,CP051450	FDA-CVM	Complete	PacBio Sequel	708x	HGAP v. 4	2	3	5134396	52.2634	1	4872740	87	7		5270	99.7	99.4			bovine		2003	2003
1.91168e+06	Salmonella enterica subsp. enterica serovar Hayindogo strain CFSAN050752	1911681	131567;2;1224;1236;91347;543;590;28901;59201;1911681	cellular organisms;Bacteria;Pseudomonadota;Gammaproteobacteria;Enterobacterales;Enterobacteriaceae;Salmonella;Salmonella enterica;Salmonella enterica subsp. enterica;Salmonella enterica subsp. enterica serovar Hayindogo	Bacteria	Pseudomonadota	Gammaproteobacteria	Enterobacterales	Enterobacteriaceae	Salmonella	Salmonella enterica	Complete	CFSAN050752	Hayindogo	MLST.Salmonella_enterica.64			Good	2017-11-16T00:00:00Z			PRJNA186035	SAMN04992706	GCA_002777175.1		CP017719	Center for Food Safety and Applied Nutrition	Complete	PacBio	396	HGAP v. 3.0		1	4765719	52.15	1	4765719	83	8		4813	99.7	99.4		100	anaheim pepper		2016-04-26	2016
192953	Salmonella enterica subsp. enterica serovar Stanley strain sg_wt8	192953	131567;2;1224;1236;91347;543;590;28901;59201;192953	cellular organisms;Bacteria;Pseudomonadota;Gammaproteobacteria;Enterobacterales;Enterobacteriaceae;Salmonella;Salmonella enterica;Salmonella enterica subsp. enterica;Salmonella enterica subsp. enterica serovar Stanley	Bacteria	Pseudomonadota	Gammaproteobacteria	Enterobacterales	Enterobacteriaceae	Salmonella	Salmonella enterica	Complete	sg_wt8	Stanley	MLST.Salmonella_enterica.29			Good	2019-02-25T00:00:00Z			PRJNA448475	SAMN08848595	GCA_004194615.2		QASY00000000	SCELSE, Nanyang Technological University, Singapore	Complete	PacBio	145x	Celera Assembler v. v1		1	4924354	52.0709	1	4924354	83	7		5038	99.8	99			wet market		2016	2016
192954	Salmonella enterica subsp. enterica serovar Mbandaka strain FDA0945290-S001-001 strain CFSAN082805	192954	131567;2;1224;1236;91347;543;590;28901;59201;192954	cellular organisms;Bacteria;Pseudomonadota;Gammaproteobacteria;Enterobacterales;Enterobacteriaceae;Salmonella;Salmonella enterica;Salmonella enterica subsp. enterica;Salmonella enterica subsp. enterica serovar Mbandaka	Bacteria	Pseudomonadota	Gammaproteobacteria	Enterobacterales	Enterobacteriaceae	Salmonella	Salmonella enterica	Complete	CFSAN082805	Mbandaka	MLST.Salmonella_enterica.413			Good	2021-06-07T00:00:00Z			PRJNA186035	SAMN09537686	GCA_006520715.2		CP075100	Center for Food Safety and Applied Nutrition	Complete	PacBio	672x	HGAP v. 4		1	4765651	52.2372	1	4765651	84	22		4816	99.9	99.5			environmental swab		2018	2018
192954	Salmonella enterica subsp. enterica serovar Mbandaka R17.0904	192954	131567;2;1224;1236;91347;543;590;28901;59201;192954	cellular organisms;Bacteria;Pseudomonadota;Gammaproteobacteria;Enterobacterales;Enterobacteriaceae;Salmonella;Salmonella enterica;Salmonella enterica subsp. enterica;Salmonella enterica subsp. enterica serovar Mbandaka	Bacteria	Pseudomonadota	Gammaproteobacteria	Enterobacterales	Enterobacteriaceae	Salmonella	Salmonella enterica	Complete	R17.0904	Mbandaka	MLST.Salmonella_enterica.413			Good	2022-07-14T00:00:00Z			PRJNA478278	SAMN29431219	GCA_024266165.1		CP100670,CP100677,CP100676,CP100675,CP100672,CP100674,CP100673,CP100671		Complete	Illumina MiSeq; Oxford Nanopore MinION	196x	unicycler v. 0.4.8	7	8	4930112	52.0666	1	4760001	85	21		5038	99.6	98.9		100	stool		2017	2017
192954	Salmonella enterica subsp. enterica serovar Mbandaka R17.4855	192954	131567;2;1224;1236;91347;543;590;28901;59201;192954	cellular organisms;Bacteria;Pseudomonadota;Gammaproteobacteria;Enterobacterales;Enterobacteriaceae;Salmonella;Salmonella enterica;Salmonella enterica subsp. enterica;Salmonella enterica subsp. enterica serovar Mbandaka	Bacteria	Pseudomonadota	Gammaproteobacteria	Enterobacterales	Enterobacteriaceae	Salmonella	Salmonella enterica	Complete	R17.4855	Mbandaka	MLST.Salmonella_enterica.413			Good	2022-07-14T00:00:00Z			PRJNA478278	SAMN29431222	GCA_024266485.1		CP100722,CP100723		Complete	Illumina MiSeq; Oxford Nanopore MinION	181x	flye v. 2.9; trycycler v. 0.5.3; medaka	1	2	5078859	52.1371	1	4750785	84	21		5204	99.9	99.5		100	stool		2017	2017
192954	Salmonella enterica subsp. enterica serovar Mbandaka SM_F22R	192954	131567;2;1224;1236;91347;543;590;28901;59201;192954	cellular organisms;Bacteria;Pseudomonadota;Gammaproteobacteria;Enterobacterales;Enterobacteriaceae;Salmonella;Salmonella enterica;Salmonella enterica subsp. enterica;Salmonella enterica subsp. enterica serovar Mbandaka	Bacteria	Pseudomonadota	Gammaproteobacteria	Enterobacterales	Enterobacteriaceae	Salmonella	Salmonella enterica	Complete	SM_F22R	Mbandaka	MLST.Salmonella_enterica.413			Good	2023-02-19T00:00:00Z			PRJNA923735	SAMN33218593			CP117850			Illumina NovaSeq; Oxford Nanopore	300.0x	Unicycler v. v0.4.5		1	4959475	52.4205	1	4959475	84	22		5091	99.9	99.4		100	feces		2021-12-22	2021
192954	Salmonella enterica subsp. enterica serovar Mbandaka SM_F28R	192954	131567;2;1224;1236;91347;543;590;28901;59201;192954	cellular organisms;Bacteria;Pseudomonadota;Gammaproteobacteria;Enterobacterales;Enterobacteriaceae;Salmonella;Salmonella enterica;Salmonella enterica subsp. enterica;Salmonella enterica subsp. enterica serovar Mbandaka	Bacteria	Pseudomonadota	Gammaproteobacteria	Enterobacterales	Enterobacteriaceae	Salmonella	Salmonella enterica	Complete	SM_F28R	Mbandaka	MLST.Salmonella_enterica.413			Good	2023-02-19T00:00:00Z			PRJNA923735	SAMN33218604			CP117852			Illumina NovaSeq; Oxford Nanopore	300.0x	Unicycler v. v0.4.5		1	4861942	52.2887	1	4861942	84	22		4946	99.8	99.2		100	feces		2021-12-28	2021
192954	Salmonella enterica subsp. enterica serovar Mbandaka SM_B30R	192954	131567;2;1224;1236;91347;543;590;28901;59201;192954	cellular organisms;Bacteria;Pseudomonadota;Gammaproteobacteria;Enterobacterales;Enterobacteriaceae;Salmonella;Salmonella enterica;Salmonella enterica subsp. enterica;Salmonella enterica subsp. enterica serovar Mbandaka	Bacteria	Pseudomonadota	Gammaproteobacteria	Enterobacterales	Enterobacteriaceae	Salmonella	Salmonella enterica	Complete	SM_B30R	Mbandaka	MLST.Salmonella_enterica.413			Good	2023-02-19T00:00:00Z			PRJNA923735	SAMN33218603			CP117851			Illumina NovaSeq; Oxford Nanopore	300.0x	Unicycler v. v0.4.5		1	4848834	52.2653	1	4848834	84	22		4941	99.8	99.2		100	blood		2021-12-30	2021
192954	Salmonella enterica subsp. enterica serovar Mbandaka SM_F28S	192954	131567;2;1224;1236;91347;543;590;28901;59201;192954	cellular organisms;Bacteria;Pseudomonadota;Gammaproteobacteria;Enterobacterales;Enterobacteriaceae;Salmonella;Salmonella enterica;Salmonella enterica subsp. enterica;Salmonella enterica subsp. enterica serovar Mbandaka	Bacteria	Pseudomonadota	Gammaproteobacteria	Enterobacterales	Enterobacteriaceae	Salmonella	Salmonella enterica	Complete	SM_F28S	Mbandaka	MLST.Salmonella_enterica.413			Good	2023-02-12T00:00:00Z			PRJNA923735	SAMN32989812			CP117181			Illumina NovaSeq; Oxford Nanopore	300.0x	Unicycler v. v0.4.5		1	4839261	52.2497	1	4839261	84	22		4826	99.7	99.1		100	feces		2021-12-28	2021
192954	Salmonella enterica subsp. enterica serovar Mbandaka SM-F22S	192954	131567;2;1224;1236;91347;543;590;28901;59201;192954	cellular organisms;Bacteria;Pseudomonadota;Gammaproteobacteria;Enterobacterales;Enterobacteriaceae;Salmonella;Salmonella enterica;Salmonella enterica subsp. enterica;Salmonella enterica subsp. enterica serovar Mbandaka	Bacteria	Pseudomonadota	Gammaproteobacteria	Enterobacterales	Enterobacteriaceae	Salmonella	Salmonella enterica	Complete	SM-F22S	Mbandaka	MLST.Salmonella_enterica.413			Good	2023-02-13T00:00:00Z			PRJNA923735	SAMN32741785			CP117299			Illumina NovaSeq; Oxford Nanopore	300.0x	Unicycler v. v0.4.5		1	4839259	52.2497	1	4839259	84	22		4920	99.7	99.1		100	feces		2021-12-22	2021
192954	Salmonella enterica subsp. enterica serovar Mbandaka JNQH948	192954	131567;2;1224;1236;91347;543;590;28901;59201;192954	cellular organisms;Bacteria;Pseudomonadota;Gammaproteobacteria;Enterobacterales;Enterobacteriaceae;Salmonella;Salmonella enterica;Salmonella enterica subsp. enterica;Salmonella enterica subsp. enterica serovar Mbandaka	Bacteria	Pseudomonadota	Gammaproteobacteria	Enterobacterales	Enterobacteriaceae	Salmonella	Salmonella enterica	Complete	JNQH948	Mbandaka	MLST.Salmonella_enterica.413			Good	2023-10-10T00:00:00Z			PRJNA999640	SAMN36745161			CP136145			Illumina NovaSeq; Oxford Nanopore GridION	290x	unicycler v. v 0.5.0		1	4724939	52.2341	1	4724939	84	22		4763	99.9	99.6		100	blood		2022-07-08	2022
192954	Salmonella enterica subsp. enterica serovar Mbandaka SM_F28R	192954	131567;2;1224;1236;91347;543;590;28901;59201;192954	cellular organisms;Bacteria;Pseudomonadota;Gammaproteobacteria;Enterobacterales;Enterobacteriaceae;Salmonella;Salmonella enterica;Salmonella enterica subsp. enterica;Salmonella enterica subsp. enterica serovar Mbandaka	Bacteria	Pseudomonadota	Gammaproteobacteria	Enterobacterales	Enterobacteriaceae	Salmonella	Salmonella enterica	Complete	SM_F28R	Mbandaka	MLST.Salmonella_enterica.413			Good	2023-11-14T00:00:00Z			PRJNA923735	SAMN33769285			CP138307,CP138308			Nanopore PromethION; Illumina NovaSeq	300.0x	Unicycler v. v0.4.5	1	2	5072564	52.2635	1	4861942	84	22		5232	99.7	99.1		100	feces		2021-12-28	2021
192955	Salmonella enterica subsp. enterica serovar Mbandaka strain CFSAN076213	192954	131567;2;1224;1236;91347;543;590;28901;59201;192954	cellular organisms;Bacteria;Pseudomonadota;Gammaproteobacteria;Enterobacterales;Enterobacteriaceae;Salmonella;Salmonella enterica;Salmonella enterica subsp. enterica;Salmonella enterica subsp. enterica serovar Mbandaka	Bacteria	Pseudomonadota	Gammaproteobacteria	Enterobacterales	Enterobacteriaceae	Salmonella	Salmonella enterica	Complete	CFSAN076213	Mbandaka	MLST.Salmonella_enterica.413			Good	2018-11-03T00:00:00Z			PRJNA186035	SAMN10243030	GCA_003710205.1		CP033343	Center for Food Safety and Applied Nutrition	Complete	PacBio	120x	HGAP v. 3		1	4709669	52.2526		4709669	84	8		4845	99.8	99.3			Tahini (ground sesame seeds)		2013-04-26	2013
192955	Salmonella enterica subsp. enterica serovar Kentucky strain K13SK002	192955	131567;2;1224;1236;91347;543;590;28901;59201;192955	cellular organisms;Bacteria;Pseudomonadota;Gammaproteobacteria;Enterobacterales;Enterobacteriaceae;Salmonella;Salmonella enterica;Salmonella enterica subsp. enterica;Salmonella enterica subsp. enterica serovar Kentucky	Bacteria	Pseudomonadota	Gammaproteobacteria	Enterobacterales	Enterobacteriaceae	Salmonella	Salmonella enterica	Complete	K13SK002	Kentucky	MLST.Salmonella_enterica.198			Good	2019-03-18T00:00:00Z			PRJNA525185	SAMN11042882	GCA_004354325.1		CP037917	Animal and Plant Quarantine Agency	Complete	PacBio	204.16x	CLC NGS Cell v. v.7.0		1	4847949	52.1979	1	4847949	85	8		4940	99.9	99.1					2013-04-30	2013
192955	Salmonella enterica subsp. enterica serovar Kentucky strain 161365	192955	131567;2;1224;1236;91347;543;590;28901;59201;192955	cellular organisms;Bacteria;Pseudomonadota;Gammaproteobacteria;Enterobacterales;Enterobacteriaceae;Salmonella;Salmonella enterica;Salmonella enterica subsp. enterica;Salmonella enterica subsp. enterica serovar Kentucky	Bacteria	Pseudomonadota	Gammaproteobacteria	Enterobacterales	Enterobacteriaceae	Salmonella	Salmonella enterica	Complete	161365	Kentucky	MLST.Salmonella_enterica.198			Good	2019-11-18T00:00:00Z	31715658		PRJNA563829	SAMN12688791	GCA_009667765.1		CP043664,CP043665,CP043666	Sheba medical center	Complete	Illumina & Oxford Nanopore MiniION	128.4585x	Unicycler v. 0.4.3	2	3	4900022	52.1751	1	4889798	84	9		4975	97.2	96.5			animal		2015-07-01	2015
192955	Salmonella enterica subsp. enterica serovar Kentucky strain VNSEC013	192955	131567;2;1224;1236;91347;543;590;28901;59201;192955	cellular organisms;Bacteria;Pseudomonadota;Gammaproteobacteria;Enterobacterales;Enterobacteriaceae;Salmonella;Salmonella enterica;Salmonella enterica subsp. enterica;Salmonella enterica subsp. enterica serovar Kentucky	Bacteria	Pseudomonadota	Gammaproteobacteria	Enterobacterales	Enterobacteriaceae	Salmonella	Salmonella enterica	Complete	VNSEC013	Kentucky	MLST.Salmonella_enterica.198			Good	2020-06-30T00:00:00Z			PRJNA531294	SAMN11355825	GCA_013376955.1		CP039439,CP039440	Nanyang Technological University	Complete	PacBio	100x	HGAP v. 3	1	2	5108176	51.9411	1	4831443	86	9		5254	97.2	96.4			chicken	isolated from the fecal material of on-farm chicken (n=29) and swine (n=47) that had the symptoms of Salmonella infection between Feb 2017 – Jul 2017 in farms that are located in the Southeast region of Vietnam	2017	2017
192955	Salmonella enterica subsp. enterica serovar Kentucky strain YZ20MCS16	192955	131567;2;1224;1236;91347;543;590;28901;59201;192955	cellular organisms;Bacteria;Pseudomonadota;Gammaproteobacteria;Enterobacterales;Enterobacteriaceae;Salmonella;Salmonella enterica;Salmonella enterica subsp. enterica;Salmonella enterica subsp. enterica serovar Kentucky	Bacteria	Pseudomonadota	Gammaproteobacteria	Enterobacterales	Enterobacteriaceae	Salmonella	Salmonella enterica	Complete	YZ20MCS16	Kentucky	MLST.Salmonella_enterica.198			Good	2021-06-30T00:00:00Z			PRJNA740125	SAMN19842584	GCA_019063905.1		CP077680,CP077681,CP077682	Yangzhou University	Complete	PacBio RS	100.0x	HGAP v. 4	2	3	4988715	52.1561	1	4980943	88	22		4995	99.9	99.2			market chicken		2020	2020
192956	Salmonella enterica subsp. enterica serovar Kentucky ZTA19/00847	192955	131567;2;1224;1236;91347;543;590;28901;59201;192955	cellular organisms;Bacteria;Pseudomonadota;Gammaproteobacteria;Enterobacterales;Enterobacteriaceae;Salmonella;Salmonella enterica;Salmonella enterica subsp. enterica;Salmonella enterica subsp. enterica serovar Kentucky	Bacteria	Pseudomonadota	Gammaproteobacteria	Enterobacterales	Enterobacteriaceae	Salmonella	Salmonella enterica	Complete	ZTA19/00847	Kentucky	MLST.Salmonella_enterica.198			Good	2021-12-22T00:00:00Z			PRJNA732654	SAMN23451934	GCA_021266225.1		CP089788		Complete	Illumina MiSeq; Oxford Nanopore MinION	137x	Unicycler v. v0.4.8		1	4838525	52.1855	1	4838525	86	22		4768	99.9	99.5			Farm		2017	2017
192956	Salmonella enterica subsp. enterica serovar Kentucky ZTA19/00831	192955	131567;2;1224;1236;91347;543;590;28901;59201;192955	cellular organisms;Bacteria;Pseudomonadota;Gammaproteobacteria;Enterobacterales;Enterobacteriaceae;Salmonella;Salmonella enterica;Salmonella enterica subsp. enterica;Salmonella enterica subsp. enterica serovar Kentucky	Bacteria	Pseudomonadota	Gammaproteobacteria	Enterobacterales	Enterobacteriaceae	Salmonella	Salmonella enterica	Complete	ZTA19/00831	Kentucky	MLST.Salmonella_enterica.198			Good	2021-12-22T00:00:00Z			PRJNA732654	SAMN23451933	GCA_021266245.1		CP089789		Complete	Illumina MiSeq; Oxford Nanopore MinION	63x	Unicycler v. v0.4.8		1	4837844	52.1857	1	4837844	85	22		4778	99.9	99.1			Farm		2016	2016
192956	Salmonella enterica subsp. enterica serovar Kentucky ZTA19/00830	192955	131567;2;1224;1236;91347;543;590;28901;59201;192955	cellular organisms;Bacteria;Pseudomonadota;Gammaproteobacteria;Enterobacterales;Enterobacteriaceae;Salmonella;Salmonella enterica;Salmonella enterica subsp. enterica;Salmonella enterica subsp. enterica serovar Kentucky	Bacteria	Pseudomonadota	Gammaproteobacteria	Enterobacterales	Enterobacteriaceae	Salmonella	Salmonella enterica	Complete	ZTA19/00830	Kentucky	MLST.Salmonella_enterica.198			Good	2021-12-22T00:00:00Z			PRJNA732654	SAMN23451932	GCA_021266265.1		CP089790		Complete	Illumina MiSeq; Oxford Nanopore MinION	98x	Unicycler v. v0.4.8		1	4836593	52.1845	1	4836593	83	22		4769	99.9	99.5			Farm		2016	2016
192956	Salmonella enterica subsp. enterica serovar Kentucky ZTA19/00820	192955	131567;2;1224;1236;91347;543;590;28901;59201;192955	cellular organisms;Bacteria;Pseudomonadota;Gammaproteobacteria;Enterobacterales;Enterobacteriaceae;Salmonella;Salmonella enterica;Salmonella enterica subsp. enterica;Salmonella enterica subsp. enterica serovar Kentucky	Bacteria	Pseudomonadota	Gammaproteobacteria	Enterobacterales	Enterobacteriaceae	Salmonella	Salmonella enterica	Complete	ZTA19/00820	Kentucky	MLST.Salmonella_enterica.198			Good	2021-12-22T00:00:00Z			PRJNA732654	SAMN23451931	GCA_021266285.1		CP089791		Complete	Illumina MiSeq; Oxford Nanopore MinION	82x	Unicycler v. v0.4.8		1	4822417	52.169	1	4822417	84	22		4751	99.9	99.2			Farm		2015	2015
192956	Salmonella enterica subsp. enterica serovar Kentucky ZTA19/00815	192955	131567;2;1224;1236;91347;543;590;28901;59201;192955	cellular organisms;Bacteria;Pseudomonadota;Gammaproteobacteria;Enterobacterales;Enterobacteriaceae;Salmonella;Salmonella enterica;Salmonella enterica subsp. enterica;Salmonella enterica subsp. enterica serovar Kentucky	Bacteria	Pseudomonadota	Gammaproteobacteria	Enterobacterales	Enterobacteriaceae	Salmonella	Salmonella enterica	Complete	ZTA19/00815	Kentucky	MLST.Salmonella_enterica.198			Good	2021-12-22T00:00:00Z			PRJNA732654	SAMN23451929	GCA_021266325.1		CP089793		Complete	Illumina MiSeq; Oxford Nanopore MinION	94x	Unicycler v. v0.4.8		1	4845348	52.1982	1	4845348	81	21		4963	99.9	96.8			Farm		2015	2015
192956	Salmonella enterica subsp. enterica serovar Kentucky ZTA19/00814	192955	131567;2;1224;1236;91347;543;590;28901;59201;192955	cellular organisms;Bacteria;Pseudomonadota;Gammaproteobacteria;Enterobacterales;Enterobacteriaceae;Salmonella;Salmonella enterica;Salmonella enterica subsp. enterica;Salmonella enterica subsp. enterica serovar Kentucky	Bacteria	Pseudomonadota	Gammaproteobacteria	Enterobacterales	Enterobacteriaceae	Salmonella	Salmonella enterica	Complete	ZTA19/00814	Kentucky	MLST.Salmonella_enterica.198			Good	2021-12-22T00:00:00Z			PRJNA732654	SAMN23451928	GCA_021266345.1		CP089794		Complete	Illumina MiSeq; Oxford Nanopore MinION	89x	Unicycler v. v0.4.8		1	4837091	52.1849	1	4837091	84	22		4769	99.9	99.4			Farm		2015	2015
192956	Salmonella enterica subsp. enterica serovar Kentucky ZTA19/00813	192955	131567;2;1224;1236;91347;543;590;28901;59201;192955	cellular organisms;Bacteria;Pseudomonadota;Gammaproteobacteria;Enterobacterales;Enterobacteriaceae;Salmonella;Salmonella enterica;Salmonella enterica subsp. enterica;Salmonella enterica subsp. enterica serovar Kentucky	Bacteria	Pseudomonadota	Gammaproteobacteria	Enterobacterales	Enterobacteriaceae	Salmonella	Salmonella enterica	Complete	ZTA19/00813	Kentucky	MLST.Salmonella_enterica.198			Good	2021-12-22T00:00:00Z			PRJNA732654	SAMN23451927	GCA_021266365.1		CP089795		Complete	Illumina MiSeq; Oxford Nanopore MinION	112x	Unicycler v. v0.4.8		1	4884180	52.1753	1	4884180	78	22		4856	99.9	98.7			Farm		2015	2015
192956	Salmonella enterica subsp. enterica serovar Kentucky ZTA19/00790	192955	131567;2;1224;1236;91347;543;590;28901;59201;192955	cellular organisms;Bacteria;Pseudomonadota;Gammaproteobacteria;Enterobacterales;Enterobacteriaceae;Salmonella;Salmonella enterica;Salmonella enterica subsp. enterica;Salmonella enterica subsp. enterica serovar Kentucky	Bacteria	Pseudomonadota	Gammaproteobacteria	Enterobacterales	Enterobacteriaceae	Salmonella	Salmonella enterica	Complete	ZTA19/00790	Kentucky	MLST.Salmonella_enterica.198			Good	2021-12-22T00:00:00Z			PRJNA732654	SAMN23451925	GCA_021266405.1		CP089797		Complete	Illumina MiSeq; Oxford Nanopore MinION	93x	Unicycler v. v0.4.8		1	4823610	52.171	1	4823610	86	22		4749	99.9	99.2			Farm		2013	2013
192956	Salmonella enterica subsp. enterica serovar Kentucky ZTA19/00789	192955	131567;2;1224;1236;91347;543;590;28901;59201;192955	cellular organisms;Bacteria;Pseudomonadota;Gammaproteobacteria;Enterobacterales;Enterobacteriaceae;Salmonella;Salmonella enterica;Salmonella enterica subsp. enterica;Salmonella enterica subsp. enterica serovar Kentucky	Bacteria	Pseudomonadota	Gammaproteobacteria	Enterobacterales	Enterobacteriaceae	Salmonella	Salmonella enterica	Complete	ZTA19/00789	Kentucky	MLST.Salmonella_enterica.198			Good	2021-12-22T00:00:00Z			PRJNA732654	SAMN23451924	GCA_021266425.1		CP089798		Complete	Illumina MiSeq; Oxford Nanopore MinION	135x	Unicycler v. v0.4.8		1	4837742	52.1856	1	4837742	86	22		4766	99.9	99.5			Farm		2013	2013
192956	Salmonella enterica subsp. enterica serovar Kentucky ZTA19/00794	192955	131567;2;1224;1236;91347;543;590;28901;59201;192955	cellular organisms;Bacteria;Pseudomonadota;Gammaproteobacteria;Enterobacterales;Enterobacteriaceae;Salmonella;Salmonella enterica;Salmonella enterica subsp. enterica;Salmonella enterica subsp. enterica serovar Kentucky	Bacteria	Pseudomonadota	Gammaproteobacteria	Enterobacterales	Enterobacteriaceae	Salmonella	Salmonella enterica	Complete	ZTA19/00794	Kentucky	MLST.Salmonella_enterica.198			Good	2021-12-22T00:00:00Z			PRJNA732654	SAMN23451926	GCA_021266385.1		CP089796		Complete	Illumina MiSeq; Oxford Nanopore MinION	123x	Unicycler v. v0.4.8		1	4830912	52.215	1	4830912	84	22		4778	99.9	99.4			Farm		2014	2014
192956	Salmonella enterica subsp. enterica serovar Kentucky ZTA19/00785	192955	131567;2;1224;1236;91347;543;590;28901;59201;192955	cellular organisms;Bacteria;Pseudomonadota;Gammaproteobacteria;Enterobacterales;Enterobacteriaceae;Salmonella;Salmonella enterica;Salmonella enterica subsp. enterica;Salmonella enterica subsp. enterica serovar Kentucky	Bacteria	Pseudomonadota	Gammaproteobacteria	Enterobacterales	Enterobacteriaceae	Salmonella	Salmonella enterica	Complete	ZTA19/00785	Kentucky	MLST.Salmonella_enterica.198			Good	2021-12-22T00:00:00Z			PRJNA732654	SAMN23451923	GCA_021266445.1		CP089799		Complete	Illumina MiSeq; Oxford Nanopore MinION	91x	Unicycler v. v0.4.8		1	4837105	52.1849	1	4837105	86	22		4766	99.9	99.5			Farm		2012	2012
192956	Salmonella enterica subsp. enterica serovar Kentucky N18-2092	192955	131567;2;1224;1236;91347;543;590;28901;59201;192955	cellular organisms;Bacteria;Pseudomonadota;Gammaproteobacteria;Enterobacterales;Enterobacteriaceae;Salmonella;Salmonella enterica;Salmonella enterica subsp. enterica;Salmonella enterica subsp. enterica serovar Kentucky	Bacteria	Pseudomonadota	Gammaproteobacteria	Enterobacterales	Enterobacteriaceae	Salmonella	Salmonella enterica	Complete	N18-2092	Kentucky	MLST.Salmonella_enterica.198			Good	2022-04-12T00:00:00Z			PRJNA803326	SAMN25644122	GCA_022936345.1		CP091998		Complete	Illumina MiniSeq, Oxford Nanopore	40x, 200x	Unicycler v. 0.4.8		1	4838258	52.1806	1	4838258	81	22		4895	99.9	99.4		100	feces		2018	2018
192956	Salmonella enterica subsp. enterica serovar Kentucky N16-1393	192955	131567;2;1224;1236;91347;543;590;28901;59201;192955	cellular organisms;Bacteria;Pseudomonadota;Gammaproteobacteria;Enterobacterales;Enterobacteriaceae;Salmonella;Salmonella enterica;Salmonella enterica subsp. enterica;Salmonella enterica subsp. enterica serovar Kentucky	Bacteria	Pseudomonadota	Gammaproteobacteria	Enterobacterales	Enterobacteriaceae	Salmonella	Salmonella enterica	Complete	N16-1393	Kentucky	MLST.Salmonella_enterica.198			Good	2022-04-12T00:00:00Z			PRJNA803326	SAMN25644119	GCA_022936365.1		CP091999,CP092000,CP092001,CP092002,CP092003		Complete	Illumina MiniSeq, Oxford Nanopore	50x, 75x	Unicycler v. 0.4.8	4	5	4834515	52.1972	1	4800346	85	22		4855	99.9	99.5		100	feces		2016	2016
192956	Salmonella enterica subsp. enterica serovar Kentucky N12-1542	192955	131567;2;1224;1236;91347;543;590;28901;59201;192955	cellular organisms;Bacteria;Pseudomonadota;Gammaproteobacteria;Enterobacterales;Enterobacteriaceae;Salmonella;Salmonella enterica;Salmonella enterica subsp. enterica;Salmonella enterica subsp. enterica serovar Kentucky	Bacteria	Pseudomonadota	Gammaproteobacteria	Enterobacterales	Enterobacteriaceae	Salmonella	Salmonella enterica	Complete	N12-1542	Kentucky	MLST.Salmonella_enterica.198			Good	2022-04-12T00:00:00Z			PRJNA803326	SAMN25644152	GCA_022936405.1		CP092006,CP092007,CP092008		Complete	Illumina MiniSeq, Oxford Nanopore	50x, 65x	Unicycler v. 0.4.8	2	3	5159194	51.8496	1	4813657	85	22		5266	99.9	99.2		100	feces		2012	2012
192956	Salmonella enterica subsp. enterica serovar Kentucky N12-0931	192955	131567;2;1224;1236;91347;543;590;28901;59201;192955	cellular organisms;Bacteria;Pseudomonadota;Gammaproteobacteria;Enterobacterales;Enterobacteriaceae;Salmonella;Salmonella enterica;Salmonella enterica subsp. enterica;Salmonella enterica subsp. enterica serovar Kentucky	Bacteria	Pseudomonadota	Gammaproteobacteria	Enterobacterales	Enterobacteriaceae	Salmonella	Salmonella enterica	Complete	N12-0931	Kentucky	MLST.Salmonella_enterica.198			Good	2022-04-12T00:00:00Z			PRJNA803326	SAMN25644148	GCA_022936425.1		CP092009,CP092010,CP092011		Complete	Illumina MiniSeq, Oxford Nanopore	50x, 85x	Unicycler v. 0.4.8	2	3	4929149	52.1237	1	4859922	82	22		4991	99.9	99.4		100	inguinal swab		2012	2012
192956	Salmonella enterica subsp. enterica serovar Kentucky N12-0259	192955	131567;2;1224;1236;91347;543;590;28901;59201;192955	cellular organisms;Bacteria;Pseudomonadota;Gammaproteobacteria;Enterobacterales;Enterobacteriaceae;Salmonella;Salmonella enterica;Salmonella enterica subsp. enterica;Salmonella enterica subsp. enterica serovar Kentucky	Bacteria	Pseudomonadota	Gammaproteobacteria	Enterobacterales	Enterobacteriaceae	Salmonella	Salmonella enterica	Complete	N12-0259	Kentucky	MLST.Salmonella_enterica.198			Good	2022-04-12T00:00:00Z			PRJNA803326	SAMN25644135	GCA_022936485.1		CP092012,CP092013		Complete	Illumina MiniSeq, Oxford Nanopore	50x, 65x	Unicycler v. 0.4.8	1	2	4872339	52.1743	1	4867746	85	22		4902	99.9	99.5		100	feces		2012	2012
192956	Salmonella enterica subsp. enterica serovar Kentucky N20-2289	192955	131567;2;1224;1236;91347;543;590;28901;59201;192955	cellular organisms;Bacteria;Pseudomonadota;Gammaproteobacteria;Enterobacterales;Enterobacteriaceae;Salmonella;Salmonella enterica;Salmonella enterica subsp. enterica;Salmonella enterica subsp. enterica serovar Kentucky	Bacteria	Pseudomonadota	Gammaproteobacteria	Enterobacterales	Enterobacteriaceae	Salmonella	Salmonella enterica	Complete	N20-2289	Kentucky	MLST.Salmonella_enterica.198			Good	2022-04-12T00:00:00Z			PRJNA803326	SAMN25644121	GCA_023159325.1		CP091997		Complete	Illumina MiniSeq, Oxford Nanopore	50x, 100x	Unicycler v. 0.4.8		1	4828508	52.2197	1	4828508	82	22		4861	99.9	99.5		100	urine		2020	2020
192956	Salmonella enterica subsp. enterica serovar Kentucky KCID6	192955	131567;2;1224;1236;91347;543;590;28901;59201;192955	cellular organisms;Bacteria;Pseudomonadota;Gammaproteobacteria;Enterobacterales;Enterobacteriaceae;Salmonella;Salmonella enterica;Salmonella enterica subsp. enterica;Salmonella enterica subsp. enterica serovar Kentucky	Bacteria	Pseudomonadota	Gammaproteobacteria	Enterobacterales	Enterobacteriaceae	Salmonella	Salmonella enterica	Complete	KCID6	Kentucky				Good	2022-07-26T00:00:00Z			PRJNA858643	SAMN29723020	GCA_024442255.1		CP101647		Complete	Oxford Nanopore GridION	471x	Flye v. 2.9-b1768		1	4809621	52.2168	1	4809621	86	22		4876	99.9	98.6		100	Chicken Carcass, Kampung Chicken		2022	2022
192956	Salmonella enterica subsp. enterica serovar Kentucky BCID6	192955	131567;2;1224;1236;91347;543;590;28901;59201;192955	cellular organisms;Bacteria;Pseudomonadota;Gammaproteobacteria;Enterobacterales;Enterobacteriaceae;Salmonella;Salmonella enterica;Salmonella enterica subsp. enterica;Salmonella enterica subsp. enterica serovar Kentucky	Bacteria	Pseudomonadota	Gammaproteobacteria	Enterobacterales	Enterobacteriaceae	Salmonella	Salmonella enterica	Complete	BCID6	Kentucky	MLST.Salmonella_enterica.198			Good	2022-07-26T00:00:00Z			PRJNA858643	SAMN29723019	GCA_024442275.1		CP101648		Complete	Oxford Nanopore GridION	471x	Flye v. 2.9-b1768		1	4809636	52.2168	1	4809636	86	22		4871	99.9	99	1.2	100	Chicken Carcass, Broiler Chicken		2022	2022
192956	Salmonella enterica subsp. enterica serovar Kentucky AH19MCS1	192955	131567;2;1224;1236;91347;543;590;28901;59201;192955	cellular organisms;Bacteria;Pseudomonadota;Gammaproteobacteria;Enterobacterales;Enterobacteriaceae;Salmonella;Salmonella enterica;Salmonella enterica subsp. enterica;Salmonella enterica subsp. enterica serovar Kentucky	Bacteria	Pseudomonadota	Gammaproteobacteria	Enterobacterales	Enterobacteriaceae	Salmonella	Salmonella enterica	Complete	AH19MCS1	Kentucky	MLST.Salmonella_enterica.198			Good	2022-08-21T00:00:00Z			PRJNA868865	SAMN30275504	GCA_024722255.1		CP102719		Complete	PacBio RSII	100.0x	HGAP v. 4		1	4948090	52.1824	1	4948090	88	22		4980	99.9	99.1		100	chicken meat products		2019	2019
192956	Salmonella enterica subsp. enterica serovar Kentucky AH19MCS8	192955	131567;2;1224;1236;91347;543;590;28901;59201;192955	cellular organisms;Bacteria;Pseudomonadota;Gammaproteobacteria;Enterobacterales;Enterobacteriaceae;Salmonella;Salmonella enterica;Salmonella enterica subsp. enterica;Salmonella enterica subsp. enterica serovar Kentucky	Bacteria	Pseudomonadota	Gammaproteobacteria	Enterobacterales	Enterobacteriaceae	Salmonella	Salmonella enterica	Complete	AH19MCS8	Kentucky	MLST.Salmonella_enterica.198			Good	2022-08-21T00:00:00Z			PRJNA868865	SAMN30275502	GCA_024722455.1		CP102739,CP102740,CP102741,CP102742,CP102743,CP102744		Complete	PacBio RSII	100.0x	HGAP v. 4	5	6	4982792	52.1835	1	4882250	85	22		4971	99.9	99.2		100	chicken meat products		2019	2019
192956	Salmonella enterica subsp. enterica serovar Kentucky AH19MCS11	192955	131567;2;1224;1236;91347;543;590;28901;59201;192955	cellular organisms;Bacteria;Pseudomonadota;Gammaproteobacteria;Enterobacterales;Enterobacteriaceae;Salmonella;Salmonella enterica;Salmonella enterica subsp. enterica;Salmonella enterica subsp. enterica serovar Kentucky	Bacteria	Pseudomonadota	Gammaproteobacteria	Enterobacterales	Enterobacteriaceae	Salmonella	Salmonella enterica	Complete	AH19MCS11	Kentucky	MLST.Salmonella_enterica.198			Good	2022-08-21T00:00:00Z			PRJNA868865	SAMN30275503	GCA_024722475.1		CP102756,CP102757,CP102758,CP102759,CP102760,CP102761		Complete	PacBio RSII	100.0x	HGAP v. 4	5	6	5006395	52.2414	1	4905153	85	22		4999	99.9	99.4		100	chicken meat products		2019	2019
192956	Salmonella enterica subsp. enterica serovar Kentucky strain Sal-FJ2064	192955	131567;2;1224;1236;91347;543;590;28901;59201;192955	cellular organisms;Bacteria;Pseudomonadota;Gammaproteobacteria;Enterobacterales;Enterobacteriaceae;Salmonella;Salmonella enterica;Salmonella enterica subsp. enterica;Salmonella enterica subsp. enterica serovar Kentucky	Bacteria	Pseudomonadota	Gammaproteobacteria	Enterobacterales	Enterobacteriaceae	Salmonella	Salmonella enterica	Complete	Sal-FJ2064	Kentucky	MLST.Salmonella_enterica.198	genotype:ST198		Good	2022-09-13T00:00:00Z			PRJNA872212	SAMN30448801	GCA_025159055.1		CP104049	Fujian Provincial Center for Disease Control and Prevention		PacBio; Illumina HiSeq	100.0x	SOAPdenovo v. 2.04		1	4888433	52.2199	1	4888433	85	22		4958	99.9	99.3					2020-09-10	2020
192956	Salmonella enterica subsp. enterica serovar Kentucky Sal-FJ2064	192955	131567;2;1224;1236;91347;543;590;28901;59201;192955	cellular organisms;Bacteria;Pseudomonadota;Gammaproteobacteria;Enterobacterales;Enterobacteriaceae;Salmonella;Salmonella enterica;Salmonella enterica subsp. enterica;Salmonella enterica subsp. enterica serovar Kentucky	Bacteria	Pseudomonadota	Gammaproteobacteria	Enterobacterales	Enterobacteriaceae	Salmonella	Salmonella enterica	Complete	Sal-FJ2064	Kentucky	MLST.Salmonella_enterica.198	genotype:ST198		Good	2022-09-13T00:00:00Z			PRJNA872212	SAMN30448801	GCA_025159055.1		CP104049		Complete	PacBio; Illumina HiSeq	100.0x	SOAPdenovo v. 2.04		1	4888433	52.2199	1	4888433	85	22		4958	99.9	99.3	1.2	100			2020-09-10	2020
2.0214e+06	Salmonella enterica subsp. enterica serovar Adjame strain 400321	2021403	131567;2;1224;1236;91347;543;590;28901;59201;2021403	cellular organisms;Bacteria;Pseudomonadota;Gammaproteobacteria;Enterobacterales;Enterobacteriaceae;Salmonella;Salmonella enterica;Salmonella enterica subsp. enterica;Salmonella enterica subsp. enterica serovar Adjame	Bacteria	Pseudomonadota	Gammaproteobacteria	Enterobacterales	Enterobacteriaceae	Salmonella	Salmonella enterica	Complete	400321	Adjame				Good	2020-03-16T00:00:00Z			PRJNA610035	SAMN14271038	GCA_011302735.1		CP049877	Canadian Food Inspection Agency	Complete	Oxford Nanopore MiniION	15x	wtdbg2 v. 2.5		1	4673979	52.2599	1	4673979	83	6		5008	96.9	90.8			Homo sapiens		2017-05	2017
2.0214e+06	Salmonella enterica subsp. enterica serovar Adjame strain 381330	2021403	131567;2;1224;1236;91347;543;590;28901;59201;2021403	cellular organisms;Bacteria;Pseudomonadota;Gammaproteobacteria;Enterobacterales;Enterobacteriaceae;Salmonella;Salmonella enterica;Salmonella enterica subsp. enterica;Salmonella enterica subsp. enterica serovar Adjame	Bacteria	Pseudomonadota	Gammaproteobacteria	Enterobacterales	Enterobacteriaceae	Salmonella	Salmonella enterica	Complete	381330	Adjame				Good	2020-03-17T00:00:00Z			PRJNA610035	SAMN14271041	GCA_011388175.1		CP049880	Canadian Food Inspection Agency	Complete	Oxford Nanopore MiniION	649x	wtdbg2 v. 2.5		1	4678052	52.2599	1	4678052	83	8		4923	96.9	92.5			Homo sapiens		2017-03	2017
2.0214e+06	Salmonella enterica subsp. enterica serovar Adjame strain 387507	2021403	131567;2;1224;1236;91347;543;590;28901;59201;2021403	cellular organisms;Bacteria;Pseudomonadota;Gammaproteobacteria;Enterobacterales;Enterobacteriaceae;Salmonella;Salmonella enterica;Salmonella enterica subsp. enterica;Salmonella enterica subsp. enterica serovar Adjame	Bacteria	Pseudomonadota	Gammaproteobacteria	Enterobacterales	Enterobacteriaceae	Salmonella	Salmonella enterica	Complete	387507	Adjame				Good	2020-03-17T00:00:00Z			PRJNA610035	SAMN14271045	GCA_011388155.1		CP049883	Canadian Food Inspection Agency	Complete	Oxford Nanopore MiniION	94x	wtdbg2 v. 2.5		1	4657667	52.2743	1	4657667	84	7		4939	96.7	92.9			Homo sapiens		2017-08	2017
2.0214e+06	Salmonella enterica subsp. enterica serovar Adjame strain 409960	2021403	131567;2;1224;1236;91347;543;590;28901;59201;2021403	cellular organisms;Bacteria;Pseudomonadota;Gammaproteobacteria;Enterobacterales;Enterobacteriaceae;Salmonella;Salmonella enterica;Salmonella enterica subsp. enterica;Salmonella enterica subsp. enterica serovar Adjame	Bacteria	Pseudomonadota	Gammaproteobacteria	Enterobacterales	Enterobacteriaceae	Salmonella	Salmonella enterica	Complete	409960	Adjame				Good	2020-03-16T00:00:00Z			PRJNA610035	SAMN14271040	GCA_011301495.1		CP049879	Canadian Food Inspection Agency	Complete	Oxford Nanopore MiniION	91x	wtdbg2 v. 2.5		1	4633005	52.2688	1	4633005	84	6		4836	97	93.8			Homo sapiens		2017-03	2017
2.0214e+06	Salmonella enterica subsp. enterica serovar Adjame strain 389598	2021403	131567;2;1224;1236;91347;543;590;28901;59201;2021403	cellular organisms;Bacteria;Pseudomonadota;Gammaproteobacteria;Enterobacterales;Enterobacteriaceae;Salmonella;Salmonella enterica;Salmonella enterica subsp. enterica;Salmonella enterica subsp. enterica serovar Adjame	Bacteria	Pseudomonadota	Gammaproteobacteria	Enterobacterales	Enterobacteriaceae	Salmonella	Salmonella enterica	Complete	389598	Adjame				Good	2020-06-18T00:00:00Z			PRJNA610035	SAMN14271042	GCA_013358425.1		CP054827	Canadian Food Inspection Agency	Complete	Oxford Nanopore MiniION	105x	wtdbg2 v. 2.5		1	4669238	52.2588	1	4669238	82	8		4695	97	96.2			Homo sapiens		2017-06	2017
2.0214e+06	Salmonella enterica subsp. enterica serovar Adjame strain 367320	2021403	131567;2;1224;1236;91347;543;590;28901;59201;2021403	cellular organisms;Bacteria;Pseudomonadota;Gammaproteobacteria;Enterobacterales;Enterobacteriaceae;Salmonella;Salmonella enterica;Salmonella enterica subsp. enterica;Salmonella enterica subsp. enterica serovar Adjame	Bacteria	Pseudomonadota	Gammaproteobacteria	Enterobacterales	Enterobacteriaceae	Salmonella	Salmonella enterica	Complete	367320	Adjame				Good	2020-03-16T00:00:00Z			PRJNA610035	SAMN14271035	GCA_011301835.1		CP049873	Canadian Food Inspection Agency	Complete	Oxford Nanopore MiniION	1342x	wtdbg2 v. 2.5		1	4674190	52.2543	1	4674190	84	6		4916	96.9	93.1			Homo sapiens		2018	2018
2.0214e+06	Salmonella enterica subsp. enterica serovar Adjame strain 435414	2021403	131567;2;1224;1236;91347;543;590;28901;59201;2021403	cellular organisms;Bacteria;Pseudomonadota;Gammaproteobacteria;Enterobacterales;Enterobacteriaceae;Salmonella;Salmonella enterica;Salmonella enterica subsp. enterica;Salmonella enterica subsp. enterica serovar Adjame	Bacteria	Pseudomonadota	Gammaproteobacteria	Enterobacterales	Enterobacteriaceae	Salmonella	Salmonella enterica	Complete	435414	Adjame				Good	2020-03-16T00:00:00Z			PRJNA610035	SAMN14271043	GCA_011302195.1		CP049881	Canadian Food Inspection Agency	Complete	Oxford Nanopore MiniION	104x	wtdbg2 v. 2.5		1	4662031	52.2907	1	4662031	84	8		4881	96.9	92.3			Homo sapiens		2017-05	2017
2.0214e+06	Salmonella enterica subsp. enterica serovar Adjame strain 374589	2021403	131567;2;1224;1236;91347;543;590;28901;59201;2021403	cellular organisms;Bacteria;Pseudomonadota;Gammaproteobacteria;Enterobacterales;Enterobacteriaceae;Salmonella;Salmonella enterica;Salmonella enterica subsp. enterica;Salmonella enterica subsp. enterica serovar Adjame	Bacteria	Pseudomonadota	Gammaproteobacteria	Enterobacterales	Enterobacteriaceae	Salmonella	Salmonella enterica	Complete	374589	Adjame				Good	2020-03-16T00:00:00Z			PRJNA610035	SAMN14271036	GCA_011301315.1		CP049874	Canadian Food Inspection Agency	Complete	Oxford Nanopore MiniION	112x	wtdbg2 v. 2.5		1	4597011	52.2835	1	4597011	84	7		4796	96.2	93.1			Homo sapiens		2017	2017
2.0214e+06	Salmonella enterica subsp. enterica serovar Adjame strain 416020	2021403	131567;2;1224;1236;91347;543;590;28901;59201;2021403	cellular organisms;Bacteria;Pseudomonadota;Gammaproteobacteria;Enterobacterales;Enterobacteriaceae;Salmonella;Salmonella enterica;Salmonella enterica subsp. enterica;Salmonella enterica subsp. enterica serovar Adjame	Bacteria	Pseudomonadota	Gammaproteobacteria	Enterobacterales	Enterobacteriaceae	Salmonella	Salmonella enterica	Complete	416020	Adjame				Good	2020-03-16T00:00:00Z			PRJNA610035	SAMN14271046	GCA_011303155.1		CP049884	Canadian Food Inspection Agency	Complete	Oxford Nanopore MiniION	642x	wtdbg2 v. 2.5		1	4662216	52.2529	1	4662216	83	7		4954	96.7	92.8			Homo sapiens		2017-03	2017
2.0214e+06	Salmonella enterica subsp. enterica serovar Adjame strain 434304	2021403	131567;2;1224;1236;91347;543;590;28901;59201;2021403	cellular organisms;Bacteria;Pseudomonadota;Gammaproteobacteria;Enterobacterales;Enterobacteriaceae;Salmonella;Salmonella enterica;Salmonella enterica subsp. enterica;Salmonella enterica subsp. enterica serovar Adjame	Bacteria	Pseudomonadota	Gammaproteobacteria	Enterobacterales	Enterobacteriaceae	Salmonella	Salmonella enterica	Complete	434304	Adjame				Good	2020-03-16T00:00:00Z			PRJNA610035	SAMN14271044	GCA_011303355.1		CP049882	Canadian Food Inspection Agency	Complete	Oxford Nanopore MiniION	154x	wtdbg2 v. 2.5		1	4662107	52.2906	1	4662107	84	7		4875	97	93.4			Homo sapiens		2017-07	2017
2.0214e+06	Salmonella enterica subsp. enterica serovar Adjame strain 388789	2021403	131567;2;1224;1236;91347;543;590;28901;59201;2021403	cellular organisms;Bacteria;Pseudomonadota;Gammaproteobacteria;Enterobacterales;Enterobacteriaceae;Salmonella;Salmonella enterica;Salmonella enterica subsp. enterica;Salmonella enterica subsp. enterica serovar Adjame	Bacteria	Pseudomonadota	Gammaproteobacteria	Enterobacterales	Enterobacteriaceae	Salmonella	Salmonella enterica	Complete	388789	Adjame				Good	2020-03-16T00:00:00Z			PRJNA610035	SAMN14271037	GCA_011302515.1		CP049875,CP049876	Canadian Food Inspection Agency	Complete	Oxford Nanopore MiniION	86x	wtdbg2 v. 2.5	1	2	4761320	52.2226	1	4673887	83	7		5179	96.8	91.1			Homo sapiens		2017	2017
209262	Salmonella enterica subsp. enterica serovar Typhi str. Ty2	209261	131567;2;1224;1236;91347;543;590;28901;59201;90370;209261	cellular organisms;Bacteria;Pseudomonadota;Gammaproteobacteria;Enterobacterales;Enterobacteriaceae;Salmonella;Salmonella enterica;Salmonella enterica subsp. enterica;Salmonella enterica subsp. enterica serovar Typhi;Salmonella enterica subsp. enterica serovar Typhi str. Ty2	Bacteria	Pseudomonadota	Gammaproteobacteria	Enterobacterales	Enterobacteriaceae	Salmonella	Salmonella enterica	Complete	Ty2	serovar Typhi	MLST.Salmonella_enterica.1			Good	2003-03-20T00:00:00Z	12644504		PRJNA371	SAMN02604095	GCA_000007545.1		AE014613	University of Wisconsin-Madison, USA	Complete					1	4791961	52.1	1	4791961	78	14		5017	99.7	98.4	0.3	100		isolated in the early 1970s
211969	Salmonella enterica subsp. enterica serovar Albany strain R17.5974	211968	131567;2;1224;1236;91347;543;590;28901;59201;211968	cellular organisms;Bacteria;Pseudomonadota;Gammaproteobacteria;Enterobacterales;Enterobacteriaceae;Salmonella;Salmonella enterica;Salmonella enterica subsp. enterica;Salmonella enterica subsp. enterica serovar Albany	Bacteria	Pseudomonadota	Gammaproteobacteria	Enterobacterales	Enterobacteriaceae	Salmonella	Salmonella enterica	Complete	R17.5974	Albany	MLST.Salmonella_enterica.292			Good	2020-09-02T00:00:00Z			PRJNA478278	SAMN15903639	GCA_014394985.1		CP060730	Centers for Disease Control, Taiwan	Complete	Illumina MiSeq; Oxford Nanopore	100.0x	unicycler v. v0.4.6		1	5024703	51.9441	1	5024703	84	9		5051	99.6	99.1			stool		2017-11-17	2017
211969	Salmonella enterica subsp. enterica serovar Albany strain R16.0556	211968	131567;2;1224;1236;91347;543;590;28901;59201;211968	cellular organisms;Bacteria;Pseudomonadota;Gammaproteobacteria;Enterobacterales;Enterobacteriaceae;Salmonella;Salmonella enterica;Salmonella enterica subsp. enterica;Salmonella enterica subsp. enterica serovar Albany	Bacteria	Pseudomonadota	Gammaproteobacteria	Enterobacterales	Enterobacteriaceae	Salmonella	Salmonella enterica	Complete	R16.0556	Albany	MLST.Salmonella_enterica.292			Good	2020-09-30T00:00:00Z			PRJNA478278	SAMN15944967	GCA_014805785.1		CP061929	Centers for Disease Control, Taiwan	Complete	Illumina; Oxford Nanopore MinION	100.0x	Unicycler v. v0.4.6		1	5024881	51.944	1	5024881	84	22		5060	99.6	99.1			liver		2015	2015
211969	Salmonella enterica subsp. enterica serovar Albany strain R16.0431	211968	131567;2;1224;1236;91347;543;590;28901;59201;211968	cellular organisms;Bacteria;Pseudomonadota;Gammaproteobacteria;Enterobacterales;Enterobacteriaceae;Salmonella;Salmonella enterica;Salmonella enterica subsp. enterica;Salmonella enterica subsp. enterica serovar Albany	Bacteria	Pseudomonadota	Gammaproteobacteria	Enterobacterales	Enterobacteriaceae	Salmonella	Salmonella enterica	Complete	R16.0431	Albany	MLST.Salmonella_enterica.292			Good	2020-10-04T00:00:00Z			PRJNA478278	SAMN15944976	GCA_014840915.1		CP062004	Centers for Disease Control, Taiwan	Complete	Illumina; Oxford Nanopore MinION	100.0x	Unicycler v. v0.4.6		1	5024881	51.9438	1	5024881	84	22		5054	99.6	99.1			liver		2015	2015
211969	Salmonella enterica subsp. enterica serovar Albany strain R17.2117	211968	131567;2;1224;1236;91347;543;590;28901;59201;211968	cellular organisms;Bacteria;Pseudomonadota;Gammaproteobacteria;Enterobacterales;Enterobacteriaceae;Salmonella;Salmonella enterica;Salmonella enterica subsp. enterica;Salmonella enterica subsp. enterica serovar Albany	Bacteria	Pseudomonadota	Gammaproteobacteria	Enterobacterales	Enterobacteriaceae	Salmonella	Salmonella enterica	Complete	R17.2117	Albany	MLST.Salmonella_enterica.292			Good	2020-10-31T00:00:00Z			PRJNA478278	SAMN10425333	GCA_015159575.1		CP063330,CP063331	Centers for Disease Control, Taiwan	Complete	Illumina MiSeq; Oxford Nanopore MinION	100.0x	unicycler v. v0.4.6	1	2	4866782	52.1193	1	4864685	84	22		4894	99.9	99.3			not collected		2017	2017
211969	Salmonella enterica subsp. enterica serovar Albany strain R17.4301	211968	131567;2;1224;1236;91347;543;590;28901;59201;211968	cellular organisms;Bacteria;Pseudomonadota;Gammaproteobacteria;Enterobacterales;Enterobacteriaceae;Salmonella;Salmonella enterica;Salmonella enterica subsp. enterica;Salmonella enterica subsp. enterica serovar Albany	Bacteria	Pseudomonadota	Gammaproteobacteria	Enterobacterales	Enterobacteriaceae	Salmonella	Salmonella enterica	Complete	R17.4301	Albany	MLST.Salmonella_enterica.292			Good	2020-12-01T00:00:00Z			PRJNA478278	SAMN10425354	GCA_015708295.1		CP062795	Centers for Disease Control, Taiwan	Complete	Illumina MiSeq; Oxford Nanopore MinION	100.0x	unicycler v. v0.4.6		1	4847913	52.1446	1	4847913	84	22		4853	99.9	99.3			stool		2017	2017
211969	Salmonella enterica subsp. enterica serovar Albany strain R15.2267	211968	131567;2;1224;1236;91347;543;590;28901;59201;211968	cellular organisms;Bacteria;Pseudomonadota;Gammaproteobacteria;Enterobacterales;Enterobacteriaceae;Salmonella;Salmonella enterica;Salmonella enterica subsp. enterica;Salmonella enterica subsp. enterica serovar Albany	Bacteria	Pseudomonadota	Gammaproteobacteria	Enterobacterales	Enterobacteriaceae	Salmonella	Salmonella enterica	Complete	R15.2267	Albany	MLST.Salmonella_enterica.292			Good	2020-12-14T00:00:00Z			PRJNA478278	SAMN10425280	GCA_016025375.1		CP065564,CP065565	Centers for Disease Control, Taiwan	Complete	Illumina MiSeq; Oxford Nanopore MinION	100.0x	unicycler v. v0.4.6	1	2	4946483	51.9914	1	4944501	83	22		4972	99.8	99.3			stool		2015	2015
211969	Salmonella enterica subsp. enterica serovar Albany strain R13.1544	211968	131567;2;1224;1236;91347;543;590;28901;59201;211968	cellular organisms;Bacteria;Pseudomonadota;Gammaproteobacteria;Enterobacterales;Enterobacteriaceae;Salmonella;Salmonella enterica;Salmonella enterica subsp. enterica;Salmonella enterica subsp. enterica serovar Albany	Bacteria	Pseudomonadota	Gammaproteobacteria	Enterobacterales	Enterobacteriaceae	Salmonella	Salmonella enterica	Complete	R13.1544	Albany	MLST.Salmonella_enterica.292			Good	2020-12-14T00:00:00Z			PRJNA478278	SAMN16987172	GCA_016025395.1		CP065566	Centers for Disease Control, Taiwan	Complete	Illumina MiSeq; Oxford Nanopore MinION	100.0x	Unicycler v. v0.4.6		1	4885341	52.1376	1	4885341	84	22		4912	99.9	99.3			not collected		2013	2013
2.20421e+06	Salmonella sp. FORC89	2204208	131567;2;1224;1236;91347;543;590;2614656;2204208	cellular organisms;Bacteria;Pseudomonadota;Gammaproteobacteria;Enterobacterales;Enterobacteriaceae;Salmonella;unclassified Salmonella;Salmonella sp. FORC89	Bacteria	Pseudomonadota	Gammaproteobacteria	Enterobacterales	Enterobacteriaceae	Salmonella	Salmonella sp. FORC89	Complete	FORC89		MLST.Salmonella_enterica.11			Good	2022-09-16T00:00:00Z			PRJNA473048	SAMN09258664	GCA_025232695.1		CP029682,CP029683	Seoul National University		PacBio		SMRT Analysis v. 2.3.0	1	2	4766465	52.1223	1	4679660	91	22		4842	99.5	99.2			stool		2016-01-01	2016
2.20421e+06	Salmonella sp. FORC89	2204208	131567;2;1224;1236;91347;543;590;2614656;2204208	cellular organisms;Bacteria;Pseudomonadota;Gammaproteobacteria;Enterobacterales;Enterobacteriaceae;Salmonella;unclassified Salmonella;Salmonella sp. FORC89	Bacteria	Pseudomonadota	Gammaproteobacteria	Enterobacterales	Enterobacteriaceae	Salmonella	Salmonella sp. FORC89	Complete	FORC89		MLST.Salmonella_enterica.11			Good	2022-09-16T00:00:00Z			PRJNA473048	SAMN09258664	GCA_025232695.1		CP029682,CP029683		Complete	PacBio		SMRT Analysis v. 2.3.0	1	2	4766465	52.1223	1	4679660	91	22		4842	99.5	99.2	1.2	100	stool		2016-01-01	2016
2.50015e+06	Salmonella enterica subsp. salamae serovar 42:r:- strain RSE09	2500152	131567;2;1224;1236;91347;543;590;28901;59202;2500152	cellular organisms;Bacteria;Pseudomonadota;Gammaproteobacteria;Enterobacterales;Enterobacteriaceae;Salmonella;Salmonella enterica;Salmonella enterica subsp. salamae;Salmonella enterica subsp. salamae serovar 42	Bacteria	Pseudomonadota	Gammaproteobacteria	Enterobacterales	Enterobacteriaceae	Salmonella	Salmonella enterica	Complete	RSE09	42:r:-	MLST.Salmonella_enterica.1208			Good	2019-01-06T00:00:00Z			PRJNA510422	SAMN10638893	GCA_003994635.1		CP034717	Pennsylvania State University	Complete	Illumina MiniSeq & Oxford Nanopore	361x	Unicycler v. 0.4.7		1	4860626	51.9768		4860626	86	8		4953	99.6	98.5			Farm		2018-02-27	2018
2.50015e+06	Salmonella enterica subsp. salamae serovar 42:r:- strain RSE42	2500152	131567;2;1224;1236;91347;543;590;28901;59202;2500152	cellular organisms;Bacteria;Pseudomonadota;Gammaproteobacteria;Enterobacterales;Enterobacteriaceae;Salmonella;Salmonella enterica;Salmonella enterica subsp. salamae;Salmonella enterica subsp. salamae serovar 42	Bacteria	Pseudomonadota	Gammaproteobacteria	Enterobacterales	Enterobacteriaceae	Salmonella	Salmonella enterica	Complete	RSE42	42:r:-	MLST.Salmonella_enterica.1208			Good	2019-01-06T00:00:00Z			PRJNA510422	SAMN10638926	GCA_003994675.1		CP034697	Pennsylvania State University	Complete	Illumina MiniSeq & Oxford Nanopore	429x	Unicycler v. 0.4.7		1	4861251	51.9825		4861251	85	8		4964	99.6	98.6			Meat retail		2018-03-13	2018
2.50054e+06	Salmonella sp. SSDFZ54	2500542	131567;2;1224;1236;91347;543;590;2614656;2500542	cellular organisms;Bacteria;Pseudomonadota;Gammaproteobacteria;Enterobacterales;Enterobacteriaceae;Salmonella;unclassified Salmonella;Salmonella sp. SSDFZ54	Bacteria	Pseudomonadota	Gammaproteobacteria	Enterobacterales	Enterobacteriaceae	Salmonella	Salmonella sp. SSDFZ54	Complete	SSDFZ54					Good	2019-01-10T00:00:00Z			PRJNA512639	SAMN10689135	GCA_004010735.1		CP034819,CP034820,CP034821,CP034822,CP034823,CP034824,CP034825,CP034826,CP034827,CP034828,CP034829,CP034830	Zhejiang Academy of Agricultural Sciences	Complete	PacBio RSII	320.0x	HGAP v. NOV-2018	11	12	5250803	51.7338		4876986	87	8		5554	99.8	99			feces		2018-03	2018
2.56435e+06	Salmonella enterica subsp. enterica serovar Dessau strain KUFSE-SAL0043	2564349	131567;2;1224;1236;91347;543;590;28901;59201;2564349	cellular organisms;Bacteria;Pseudomonadota;Gammaproteobacteria;Enterobacterales;Enterobacteriaceae;Salmonella;Salmonella enterica;Salmonella enterica subsp. enterica;Salmonella enterica subsp. enterica serovar Dessau	Bacteria	Pseudomonadota	Gammaproteobacteria	Enterobacterales	Enterobacteriaceae	Salmonella	Salmonella enterica	Complete	KUFSE-SAL0043	Dessau	MLST.Salmonella_enterica.14			Good	2021-05-11T00:00:00Z			PRJNA599251	SAMN13741975	GCA_018336435.1		CP047424,CP047425	Korea University Graduate School	Complete	PacBio Sequel	40.1x	HGAP v. 4	1	2	4846296	52.0309	1	4828570	86	8		4935	99.9	98.8			Chicken meat	isolated from chicken meat and to demonstrate the possibility of mcr-9 gene transfer	2012	2012
2.57925e+06	Salmonella enterica subsp. enterica serovar Rough O:-:- strain 11-0883	2579247	131567;2;1224;1236;91347;543;590;28901;59201;2579247	cellular organisms;Bacteria;Pseudomonadota;Gammaproteobacteria;Enterobacterales;Enterobacteriaceae;Salmonella;Salmonella enterica;Salmonella enterica subsp. enterica;Salmonella enterica subsp. enterica serovar Rough O	Bacteria	Pseudomonadota	Gammaproteobacteria	Enterobacterales	Enterobacteriaceae	Salmonella	Salmonella enterica	Complete	11-0883	Rough O:-:-	MLST.Salmonella_enterica.19			Good	2019-05-21T00:00:00Z			PRJNA353625	SAMN06030095	GCA_005537135.1		CP040318,CP040319,CP040320	Public Health Agency Of Canada	Complete	Illumina NextSeq; Oxford Nanopore MiniION	100.0x	Unicycler v. 0.4.7	2	3	4959032	52.1214	1	4908183	88	8		5118
2.57925e+06	Salmonella enterica subsp. enterica serovar Rough O:-:- strain 10-8700	2579247	131567;2;1224;1236;91347;543;590;28901;59201;2579247	cellular organisms;Bacteria;Pseudomonadota;Gammaproteobacteria;Enterobacterales;Enterobacteriaceae;Salmonella;Salmonella enterica;Salmonella enterica subsp. enterica;Salmonella enterica subsp. enterica serovar Rough O	Bacteria	Pseudomonadota	Gammaproteobacteria	Enterobacterales	Enterobacteriaceae	Salmonella	Salmonella enterica	Complete	8700-10-01	Rough O:-:-	MLST.Salmonella_enterica.19			Good	2019-05-30T00:00:00Z			PRJNA316728	SAMN06030081	GCA_005890095.1		CP040648,CP040649,CP040650	Laboratory for Foodborne Zoonoses	Complete	Illumina MiSeq; Oxford Nanopore MiniION	100.0x	unicycler v. 0.4.7; canu v. 1.8	2	3	4916124	52.1446	1	4905849	88	8		5052
2.58359e+06	Salmonella enterica subsp. enterica serovar 1,4,[5],12:i:- strain SA20070548	2583588	131567;2;1224;1236;91347;543;590;28901;59201;2583588	cellular organisms;Bacteria;Pseudomonadota;Gammaproteobacteria;Enterobacterales;Enterobacteriaceae;Salmonella;Salmonella enterica;Salmonella enterica subsp. enterica;Salmonella enterica subsp. enterica serovar 1,4,[5],12	Bacteria	Pseudomonadota	Gammaproteobacteria	Enterobacterales	Enterobacteriaceae	Salmonella	Salmonella enterica	Complete	SA20070548	1,4,[5],12:i:-	MLST.Salmonella_enterica.19			Good	2019-05-30T00:00:00Z			PRJNA316728	SAMN10833327	GCA_005890175.1		CP040651,CP040652,CP040653	Laboratory for Foodborne Zoonoses	Complete	Illumina NextSeq; Oxford Nanopore MiniION	100.0x	Unicycler v. 0.4.7	2	3	5013617	52.0986	1	4925949	88	8		5173					porcine		2007-01-16	2007
2.58359e+06	Salmonella enterica subsp. enterica serovar 1,4,[5],12:i:- strain SA20082869	2583588	131567;2;1224;1236;91347;543;590;28901;59201;2583588	cellular organisms;Bacteria;Pseudomonadota;Gammaproteobacteria;Enterobacterales;Enterobacteriaceae;Salmonella;Salmonella enterica;Salmonella enterica subsp. enterica;Salmonella enterica subsp. enterica serovar 1,4,[5],12	Bacteria	Pseudomonadota	Gammaproteobacteria	Enterobacterales	Enterobacteriaceae	Salmonella	Salmonella enterica	Complete	SA20082869	1,4,[5],12:i:-	MLST.Salmonella_enterica.19			Good	2019-06-04T00:00:00Z			PRJNA316728	SAMN10833328	GCA_005954705.1		CP040668,CP040669,CP040670	Laboratory for Foodborne Zoonoses	Complete	Illumina NextSeq; Oxford Nanopore MiniION	100.0x	Unicycler v. 0.4.7	2	3	5014902	52.1642	1	4904134	84	7		5200							2008-06-17	2008
2.58359e+06	Salmonella enterica subsp. enterica serovar 1,4,[5],12:i:- strain SA20143792	2583588	131567;2;1224;1236;91347;543;590;28901;59201;2583588	cellular organisms;Bacteria;Pseudomonadota;Gammaproteobacteria;Enterobacterales;Enterobacteriaceae;Salmonella;Salmonella enterica;Salmonella enterica subsp. enterica;Salmonella enterica subsp. enterica serovar 1,4,[5],12	Bacteria	Pseudomonadota	Gammaproteobacteria	Enterobacterales	Enterobacteriaceae	Salmonella	Salmonella enterica	Complete	SA20143792	1,4,[5],12:i:-	MLST.Salmonella_enterica.19			Good	2019-06-22T00:00:00Z			PRJNA316728	SAMN10833329	GCA_006385115.1		CP041026,CP041027,CP041028	Laboratory for Foodborne Zoonoses	Complete	Illumina NextSeq; Oxford Nanopore MiniION	100.0x	Unicycler v. 0.4.7	2	3	5163447	52.1464	1	4968488	85	8		5426	99.9	99					2013-11-14	2013
2.58359e+06	Salmonella enterica subsp. enterica serovar 1,4,[5],12:i:- strain PNCS007087	2583588	131567;2;1224;1236;91347;543;590;28901;59201;2583588	cellular organisms;Bacteria;Pseudomonadota;Gammaproteobacteria;Enterobacterales;Enterobacteriaceae;Salmonella;Salmonella enterica;Salmonella enterica subsp. enterica;Salmonella enterica subsp. enterica serovar 1,4,[5],12	Bacteria	Pseudomonadota	Gammaproteobacteria	Enterobacterales	Enterobacteriaceae	Salmonella	Salmonella enterica	Complete	PNCS007087	1,4,[5],12:i:-	MLST.Salmonella_enterica.19			Good	2019-10-13T00:00:00Z			PRJNA316728	SAMN11333153	GCA_009017295.1		CP044957,CP044958,CP044959,CP044960	Laboratory for Foodborne Zoonoses	Complete	Illumina MiSeq; Oxford Nanopore MiniION	100.0x	unicycler v. 0.4.7; canu v. 1.8	3	4	5219843	51.9222	1	4787290	86	7		5429	99.8	99.1					2010-08-02	2010
2.58359e+06	Salmonella enterica subsp. enterica serovar 1,4,[5],12:i:- strain PNCS014881	2583588	131567;2;1224;1236;91347;543;590;28901;59201;2583588	cellular organisms;Bacteria;Pseudomonadota;Gammaproteobacteria;Enterobacterales;Enterobacteriaceae;Salmonella;Salmonella enterica;Salmonella enterica subsp. enterica;Salmonella enterica subsp. enterica serovar 1,4,[5],12	Bacteria	Pseudomonadota	Gammaproteobacteria	Enterobacterales	Enterobacteriaceae	Salmonella	Salmonella enterica	Complete	PNCS014881	1,4,[5],12:i:-	MLST.Salmonella_enterica.34			Good	2019-10-13T00:00:00Z			PRJNA316728	SAMN11333171	GCA_009017315.1		CP044961,CP044962,CP044963,CP044964,CP044965,CP044966	Laboratory for Foodborne Zoonoses	Complete	Illumina MiSeq; Oxford Nanopore MiniION	100.0x	Unicycler v. 0.4.7	5	6	5141910	52.1651	1	5004306	81	7		5337	99.8	99.2					2016-10-01	2016
2.58359e+06	Salmonella enterica subsp. enterica serovar 1,4,[5],12:i:- strain PNCS007098	2583588	131567;2;1224;1236;91347;543;590;28901;59201;2583588	cellular organisms;Bacteria;Pseudomonadota;Gammaproteobacteria;Enterobacterales;Enterobacteriaceae;Salmonella;Salmonella enterica;Salmonella enterica subsp. enterica;Salmonella enterica subsp. enterica serovar 1,4,[5],12	Bacteria	Pseudomonadota	Gammaproteobacteria	Enterobacterales	Enterobacteriaceae	Salmonella	Salmonella enterica	Complete	PNCS007098	1,4,[5],12:i:-	MLST.Salmonella_enterica.19			Good	2019-10-13T00:00:00Z			PRJNA316728	SAMN11333159	GCA_009017335.1		CP044967,CP044969,CP044968	Laboratory for Foodborne Zoonoses	Complete	Illumina MiSeq; Oxford Nanopore MiniION	100.0x	Unicycler v. 0.4.7	2	3	5111827	51.9842	1	4773032	86	7		5288	99.8	99					2011-01-17	2011
2.58359e+06	Salmonella enterica subsp. enterica serovar 1,4,[5],12:i:- BL708	2583588	131567;2;1224;1236;91347;543;590;28901;59201;2583588	cellular organisms;Bacteria;Pseudomonadota;Gammaproteobacteria;Enterobacterales;Enterobacteriaceae;Salmonella;Salmonella enterica;Salmonella enterica subsp. enterica;Salmonella enterica subsp. enterica serovar 1,4,[5],12	Bacteria	Pseudomonadota	Gammaproteobacteria	Enterobacterales	Enterobacteriaceae	Salmonella	Salmonella enterica	Complete	BL708	1,4,[5],12:i:-	MLST.Salmonella_enterica.34			Good	2023-05-23T00:00:00Z			PRJNA919003	SAMN32643659			CP116042,CP116043			Oxford Nanopore MinION	80.46x	Unicycler v. 0.4.4	1	2	5038617	52.0846	1	4998532	86	22		5149	99.6	99.1		100	Poultry		2019	2019
260678	Salmonella enterica subsp. enterica serovar Goldcoast strain NCTC13175	260678	131567;2;1224;1236;91347;543;590;28901;59201;260678	cellular organisms;Bacteria;Pseudomonadota;Gammaproteobacteria;Enterobacterales;Enterobacteriaceae;Salmonella;Salmonella enterica;Salmonella enterica subsp. enterica;Salmonella enterica subsp. enterica serovar Goldcoast	Bacteria	Pseudomonadota	Gammaproteobacteria	Enterobacterales	Enterobacteriaceae	Salmonella	Salmonella enterica	Complete	NCTC13175	not available: to be reported later	MLST.Salmonella_enterica.2529		NCTC:13175	Good	2018-12-19T00:00:00Z			PRJEB6403	SAMEA2709028	GCA_900635695.1		LR134158	SC	Complete					1	4677748	52.2322		4677748	84	21		4755	99.8	96.4			not available: to be reported later		1800-2017
260679	Salmonella enterica subsp. enterica serovar Goldcoast strain R18.1074	260678	131567;2;1224;1236;91347;543;590;28901;59201;260678	cellular organisms;Bacteria;Pseudomonadota;Gammaproteobacteria;Enterobacterales;Enterobacteriaceae;Salmonella;Salmonella enterica;Salmonella enterica subsp. enterica;Salmonella enterica subsp. enterica serovar Goldcoast	Bacteria	Pseudomonadota	Gammaproteobacteria	Enterobacterales	Enterobacteriaceae	Salmonella	Salmonella enterica	Complete	R18.1074	Goldcoast	MLST.Salmonella_enterica.358			Good	2020-10-07T00:00:00Z			PRJNA478278	SAMN11546980	GCA_014858565.1		CP062225,CP062226,CP062227	Centers for Disease Control, Taiwan	Complete	Illumina MiSeq; Oxford Nanopore MinION	100.0x	unicycler v. v0.4.6	2	3	4914941	51.9952	1	4646755	83	21		4961	99.7	99.5			stool		2018	2018
260679	Salmonella enterica subsp. enterica serovar Goldcoast strain R18.0877	260678	131567;2;1224;1236;91347;543;590;28901;59201;260678	cellular organisms;Bacteria;Pseudomonadota;Gammaproteobacteria;Enterobacterales;Enterobacteriaceae;Salmonella;Salmonella enterica;Salmonella enterica subsp. enterica;Salmonella enterica subsp. enterica serovar Goldcoast	Bacteria	Pseudomonadota	Gammaproteobacteria	Enterobacterales	Enterobacteriaceae	Salmonella	Salmonella enterica	Complete	R18.0877	Goldcoast	MLST.Salmonella_enterica.358			Good	2019-03-21T00:00:00Z			PRJNA478278	SAMN11129919	GCA_004358925.1		CP037960,CP037959,CP037958	Centers for Disease Control, Taiwan	Complete	Illumina MiSeq; Oxford Nanopore	100.0x	unicycler v. v0.4.6	2	3	4927300	51.9838	1	4645553	83	7		5056	99.7	99.3			stool		2018	2018
260679	Salmonella enterica subsp. enterica serovar Goldcoast 5ASAL05	260678	131567;2;1224;1236;91347;543;590;28901;59201;260678	cellular organisms;Bacteria;Pseudomonadota;Gammaproteobacteria;Enterobacterales;Enterobacteriaceae;Salmonella;Salmonella enterica;Salmonella enterica subsp. enterica;Salmonella enterica subsp. enterica serovar Goldcoast	Bacteria	Pseudomonadota	Gammaproteobacteria	Enterobacterales	Enterobacteriaceae	Salmonella	Salmonella enterica	Complete	5ASAL05	Goldcoast	MLST.Salmonella_enterica.358			Good	2022-01-10T00:00:00Z			PRJNA478278	SAMN24108481	GCA_021397625.1		CP090137,CP090138,CP090139,CP090140		Complete	Illumina MiSeq; Oxford Nanopore MinION	140.0x	unicycler v. 0.8.4	3	4	5008388	51.983	1	4647582	83	21		5100	99.8	99.5			stool		2021-01-23	2021
260679	Salmonella enterica subsp. enterica serovar Goldcoast 5ASAL09	260678	131567;2;1224;1236;91347;543;590;28901;59201;260678	cellular organisms;Bacteria;Pseudomonadota;Gammaproteobacteria;Enterobacterales;Enterobacteriaceae;Salmonella;Salmonella enterica;Salmonella enterica subsp. enterica;Salmonella enterica subsp. enterica serovar Goldcoast	Bacteria	Pseudomonadota	Gammaproteobacteria	Enterobacterales	Enterobacteriaceae	Salmonella	Salmonella enterica	Complete	5ASAL09	Goldcoast	MLST.Salmonella_enterica.358			Good	2022-01-10T00:00:00Z			PRJNA478278	SAMN24108485	GCA_021397645.1		CP090141,CP090142,CP090144,CP090143		Complete	Illumina MiSeq; Oxford Nanopore MinION	319.0x	unicycler v. 0.8.4	3	4	4999641	51.984	1	4647696	83	21		5091	99.8	99.5			stool		2021-01-24	2021
260679	Salmonella enterica subsp. enterica serovar Goldcoast strain Sal-5364	260678	131567;2;1224;1236;91347;543;590;28901;59201;260678	cellular organisms;Bacteria;Pseudomonadota;Gammaproteobacteria;Enterobacterales;Enterobacteriaceae;Salmonella;Salmonella enterica;Salmonella enterica subsp. enterica;Salmonella enterica subsp. enterica serovar Goldcoast	Bacteria	Pseudomonadota	Gammaproteobacteria	Enterobacterales	Enterobacteriaceae	Salmonella	Salmonella enterica	Complete	Sal-5364	Goldcoast	MLST.Salmonella_enterica.358			Good	2019-06-11T00:00:00Z			PRJNA531216	SAMN11353131	GCA_006228345.1		CP039169,CP039170	Zhejiang University School of Medicine	Complete	Oxford Nanopore GridION	300.0x	Unicycler v. 0.4.7	1	2	4923922	51.9817	1	4645545	83	7		5047	99.7	99.3			stool		2018-06-03	2018
260679	Salmonella enterica subsp. enterica serovar Goldcoast 5ASAL07	260678	131567;2;1224;1236;91347;543;590;28901;59201;260678	cellular organisms;Bacteria;Pseudomonadota;Gammaproteobacteria;Enterobacterales;Enterobacteriaceae;Salmonella;Salmonella enterica;Salmonella enterica subsp. enterica;Salmonella enterica subsp. enterica serovar Goldcoast	Bacteria	Pseudomonadota	Gammaproteobacteria	Enterobacterales	Enterobacteriaceae	Salmonella	Salmonella enterica	Complete	5ASAL07	Goldcoast	MLST.Salmonella_enterica.358			Good	2022-01-10T00:00:00Z			PRJNA478278	SAMN24108483	GCA_021397675.1		CP090133,CP090134,CP090136,CP090135		Complete	Illumina MiSeq; Oxford Nanopore MinION	139.0x	Unicycler v. 0.4.8	3	4	4999530	51.9842	1	4647585	83	21		5092	99.8	99.5			stool		2021-01-24	2021
260679	Salmonella enterica subsp. enterica serovar Goldcoast R18.0450	260678	131567;2;1224;1236;91347;543;590;28901;59201;260678	cellular organisms;Bacteria;Pseudomonadota;Gammaproteobacteria;Enterobacterales;Enterobacteriaceae;Salmonella;Salmonella enterica;Salmonella enterica subsp. enterica;Salmonella enterica subsp. enterica serovar Goldcoast	Bacteria	Pseudomonadota	Gammaproteobacteria	Enterobacterales	Enterobacteriaceae	Salmonella	Salmonella enterica	Complete	R18.0450	Goldcoast	MLST.Salmonella_enterica.358			Good	2022-07-14T00:00:00Z			PRJNA478278	SAMN11546974	GCA_024266185.1		CP100682,CP100683,CP100684		Complete	Illumina MiSeq; Oxford Nanopore MinION	105x	unicycler v. 0.4.8	2	3	4911276	51.9895	1	4645547	83	21		4966	99.7	99.4		100	stool		2018	2018
260679	Salmonella enterica subsp. enterica serovar Goldcoast R18.1297	260678	131567;2;1224;1236;91347;543;590;28901;59201;260678	cellular organisms;Bacteria;Pseudomonadota;Gammaproteobacteria;Enterobacterales;Enterobacteriaceae;Salmonella;Salmonella enterica;Salmonella enterica subsp. enterica;Salmonella enterica subsp. enterica serovar Goldcoast	Bacteria	Pseudomonadota	Gammaproteobacteria	Enterobacterales	Enterobacteriaceae	Salmonella	Salmonella enterica	Complete	R18.1297	Goldcoast	MLST.Salmonella_enterica.358			Good	2022-07-14T00:00:00Z			PRJNA478278	SAMN11546981	GCA_024266205.1		CP100685,CP100686,CP100688,CP100687		Complete	Illumina MiSeq; Oxford Nanopore MinION	224x	flye v. 2.9; trycycler v. 0.5.3; medaka	3	4	4990068	51.8588	1	4645547	83	21		5074	99.5	99.1		100	stool		2018	2018
260679	Salmonella enterica subsp. enterica serovar Goldcoast Sal02792	260678	131567;2;1224;1236;91347;543;590;28901;59201;260678	cellular organisms;Bacteria;Pseudomonadota;Gammaproteobacteria;Enterobacterales;Enterobacteriaceae;Salmonella;Salmonella enterica;Salmonella enterica subsp. enterica;Salmonella enterica subsp. enterica serovar Goldcoast	Bacteria	Pseudomonadota	Gammaproteobacteria	Enterobacterales	Enterobacteriaceae	Salmonella	Salmonella enterica	Complete	Sal02792	Goldcoast	MLST.Salmonella_enterica.2529			Good	2023-03-11T00:00:00Z			PRJNA635963	SAMN33329050			CP119137,CP119136			PacBio	100.0x	SPAdes v. 3.12.0	1	2	4914520	51.9775	1	4677190	83	20		4933	99.8	99.3		100	Pork		2019	2019
2.66429e+06	Salmonella sp. HNK130	2664291	131567;2;1224;1236;91347;543;590;2614656;2664291	cellular organisms;Bacteria;Pseudomonadota;Gammaproteobacteria;Enterobacterales;Enterobacteriaceae;Salmonella;unclassified Salmonella;Salmonella sp. HNK130	Bacteria	Pseudomonadota	Gammaproteobacteria	Enterobacterales	Enterobacteriaceae	Salmonella	Salmonella sp. HNK130	Complete	HNK130					Good	2019-11-19T00:00:00Z			PRJNA587063	SAMN13175636	GCA_009671145.1		CP046033,CP046032,CP046034	South China Agricultural University	Complete	Oxford Nanopore	406.0x	Canu v. v 1.5	2	3	4753000	50.8199	1	4582736	86	8		4799	97.3	96.4			China,Henan		2014-10-20	2014
2.7291e+06	Salmonella enterica subsp. houtenae serovar 43:z4 strain CVM 24399	2729104	131567;2;1224;1236;91347;543;590;28901;59205;2729104	cellular organisms;Bacteria;Pseudomonadota;Gammaproteobacteria;Enterobacterales;Enterobacteriaceae;Salmonella;Salmonella enterica;Salmonella enterica subsp. houtenae;Salmonella enterica subsp. houtenae serovar 43	Bacteria	Pseudomonadota	Gammaproteobacteria	Enterobacterales	Enterobacteriaceae	Salmonella	Salmonella enterica	Complete	CVM 24399	IV 43:z4				Good	2020-12-31T00:00:00Z	32883017		PRJNA622256	SAMN14504730	GCA_016454305.1		CP051368,CP051369	FDA-CVM	Complete	PacBio Sequel	889x	HGAP v. 4	1	2	4814170	51.7208	1	4677885	83	8		4924	99.3	98.5			bovine		2001	2001
2.80139e+06	Salmonella enterica subsp. enterica serovar 1,4,12:i:- BL661	2801390	131567;2;1224;1236;91347;543;590;28901;59201;2801390	cellular organisms;Bacteria;Pseudomonadota;Gammaproteobacteria;Enterobacterales;Enterobacteriaceae;Salmonella;Salmonella enterica;Salmonella enterica subsp. enterica;Salmonella enterica subsp. enterica serovar 1,4,12	Bacteria	Pseudomonadota	Gammaproteobacteria	Enterobacterales	Enterobacteriaceae	Salmonella	Salmonella enterica	Complete	BL661	1,4,12:i:-	MLST.Salmonella_enterica.19			Good	2023-07-21T00:00:00Z			PRJNA919003	SAMN32643670			CP126178,CP126180,CP126181,CP126182,CP126183,CP126184,CP126179			Oxford Nanopore MinION	105.88x	Unicycler v. 0.4.4	6	7	5069435	52.163	1	4861581	85	22		5254	99.7	99.2		100	Poultry		2019	2019
28144.3	Salmonella enterica subsp. enterica serovar Derby strain FDA161736	28144	131567;2;1224;1236;91347;543;590;28901;59201;28144	cellular organisms;Bacteria;Pseudomonadota;Gammaproteobacteria;Enterobacterales;Enterobacteriaceae;Salmonella;Salmonella enterica;Salmonella enterica subsp. enterica;Salmonella enterica subsp. enterica serovar Derby	Bacteria	Pseudomonadota	Gammaproteobacteria	Enterobacterales	Enterobacteriaceae	Salmonella	Salmonella enterica	Complete	FDA161736	Derby	MLST.Salmonella_enterica.31			Good	2021-06-07T00:00:00Z			PRJNA186035	SAMN02843585	GCA_006651685.2		CP075036	Center for Food Safety and Applied Nutrition	Complete	PacBio	270x	HGAP v. 4		1	4733388	52.3117	1	4733388	84	22		4737	99.7	99.3			anchovy fish		2002-01-28	2002
28144.5	Salmonella enterica subsp. enterica serovar Derby RM006	28144	131567;2;1224;1236;91347;543;590;28901;59201;28144	cellular organisms;Bacteria;Pseudomonadota;Gammaproteobacteria;Enterobacterales;Enterobacteriaceae;Salmonella;Salmonella enterica;Salmonella enterica subsp. enterica;Salmonella enterica subsp. enterica serovar Derby	Bacteria	Pseudomonadota	Gammaproteobacteria	Enterobacterales	Enterobacteriaceae	Salmonella	Salmonella enterica	Complete	RM006	Derby	MLST.Salmonella_enterica.40			Good	2023-03-01T00:00:00Z			PRJNA929056	SAMN32950811			CP117301,CP117302,CP117303,CP117304			illumina MiSeq + Nanopore Gridion	248X	Unicycler v. v0.4.9	3	4	4839785	52.0813	1	4825435	84	21		4920	99.8	99.2		100	Manila ropes placed above water tanks and feed bunks used as sampling devices		2000-10-30	2000
28144.5	Salmonella enterica subsp. enterica serovar Derby RM003	28144	131567;2;1224;1236;91347;543;590;28901;59201;28144	cellular organisms;Bacteria;Pseudomonadota;Gammaproteobacteria;Enterobacterales;Enterobacteriaceae;Salmonella;Salmonella enterica;Salmonella enterica subsp. enterica;Salmonella enterica subsp. enterica serovar Derby	Bacteria	Pseudomonadota	Gammaproteobacteria	Enterobacterales	Enterobacteriaceae	Salmonella	Salmonella enterica	Complete	RM003	Derby	MLST.Salmonella_enterica.40			Good	2023-03-01T00:00:00Z			PRJNA929056	SAMN32950808			CP117312,CP117313,CP117314,CP117315,CP117316			illumina MiSeq + Nanopore Gridion	624X	Unicycler v. v0.4.9	4	5	4848654	52.0768	1	4828384	84	21		4968	99.8	98.7		100	Manila ropes placed above water tanks and feed bunks used as sampling devices		2000-10-30	2000
28144.5	Salmonella enterica subsp. enterica serovar Derby RM004	28144	131567;2;1224;1236;91347;543;590;28901;59201;28144	cellular organisms;Bacteria;Pseudomonadota;Gammaproteobacteria;Enterobacterales;Enterobacteriaceae;Salmonella;Salmonella enterica;Salmonella enterica subsp. enterica;Salmonella enterica subsp. enterica serovar Derby	Bacteria	Pseudomonadota	Gammaproteobacteria	Enterobacterales	Enterobacteriaceae	Salmonella	Salmonella enterica	Complete	RM004	Derby	MLST.Salmonella_enterica.40			Good	2023-03-01T00:00:00Z			PRJNA929056	SAMN32950809			CP117307,CP117308,CP117309,CP117310,CP117311			illumina MiSeq + Nanopore Gridion	539X	Unicycler v. v0.4.9	4	5	4853290	52.0762	1	4833020	84	20		4960	99.8	98.9		100	Manila ropes placed above water tanks and feed bunks used as sampling devices		2000-10-30	2000
28144.5	Salmonella enterica subsp. enterica serovar Derby RM002	28144	131567;2;1224;1236;91347;543;590;28901;59201;28144	cellular organisms;Bacteria;Pseudomonadota;Gammaproteobacteria;Enterobacterales;Enterobacteriaceae;Salmonella;Salmonella enterica;Salmonella enterica subsp. enterica;Salmonella enterica subsp. enterica serovar Derby	Bacteria	Pseudomonadota	Gammaproteobacteria	Enterobacterales	Enterobacteriaceae	Salmonella	Salmonella enterica	Complete	RM002	Derby	MLST.Salmonella_enterica.40			Good	2023-03-01T00:00:00Z			PRJNA929056	SAMN32950807			CP117317,CP117318,CP117319,CP117320,CP117321			illumina MiSeq + Nanopore Gridion	510X	Unicycler v. v0.4.9	4	5	4928709	52.0409	1	4826647	84	21		5051	99.8	99		100	Water from tanks in pens		2000-09-19	2000
28144.5	Salmonella enterica subsp. enterica serovar Derby RM001	28144	131567;2;1224;1236;91347;543;590;28901;59201;28144	cellular organisms;Bacteria;Pseudomonadota;Gammaproteobacteria;Enterobacterales;Enterobacteriaceae;Salmonella;Salmonella enterica;Salmonella enterica subsp. enterica;Salmonella enterica subsp. enterica serovar Derby	Bacteria	Pseudomonadota	Gammaproteobacteria	Enterobacterales	Enterobacteriaceae	Salmonella	Salmonella enterica	Complete	RM001	Derby	MLST.Salmonella_enterica.40			Good	2023-03-01T00:00:00Z			PRJNA929056	SAMN32950806			CP117322,CP117323,CP117324,CP117325			illumina MiSeq + Nanopore Gridion	343X	Raven v. 1.5.1	3	4	4864529	52.0895	1	4845631	84	21		4950	99.8	99.3		100	Manila ropes placed above water tanks and feed bunks used as sampling devices		2000-09-19	2000
28150.1	Salmonella enterica subsp. enterica serovar Senftenberg strain CVM 34514	28150	131567;2;1224;1236;91347;543;590;28901;59201;28150	cellular organisms;Bacteria;Pseudomonadota;Gammaproteobacteria;Enterobacterales;Enterobacteriaceae;Salmonella;Salmonella enterica;Salmonella enterica subsp. enterica;Salmonella enterica subsp. enterica serovar Senftenberg	Bacteria	Pseudomonadota	Gammaproteobacteria	Enterobacterales	Enterobacteriaceae	Salmonella	Salmonella enterica	Complete	CVM 34514	Senftenberg	MLST.Salmonella_enterica.14			Good	2020-12-31T00:00:00Z	32883017		PRJNA622256	SAMN14504879	GCA_016452105.1		CP051329,CP051327,CP051330,CP051331,CP051328,CP051325,CP051326	FDA-CVM	Complete	PacBio Sequel	633x	HGAP v. 4	6	7	5121780	51.9293	1	5033061	84	7		5263	99.7	99			turkey		2004	2004
28150.1	Salmonella enterica subsp. enterica serovar Senftenberg strain CVM 24355	28150	131567;2;1224;1236;91347;543;590;28901;59201;28150	cellular organisms;Bacteria;Pseudomonadota;Gammaproteobacteria;Enterobacterales;Enterobacteriaceae;Salmonella;Salmonella enterica;Salmonella enterica subsp. enterica;Salmonella enterica subsp. enterica serovar Senftenberg	Bacteria	Pseudomonadota	Gammaproteobacteria	Enterobacterales	Enterobacteriaceae	Salmonella	Salmonella enterica	Complete	CVM 24355	Senftenberg	MLST.Salmonella_enterica.14			Good	2020-12-31T00:00:00Z	32883017		PRJNA622256	SAMN14504707	GCA_016454425.1		CP051384,CP051385	FDA-CVM	Complete	PacBio Sequel	485x	HGAP v. 4	1	2	5011728	52.0691	1	4900070	84	7		5090	99.9	99.3			turkey		2002	2002
28150.1	Salmonella enterica subsp. enterica serovar Senftenberg strain CVM 20749	28150	131567;2;1224;1236;91347;543;590;28901;59201;28150	cellular organisms;Bacteria;Pseudomonadota;Gammaproteobacteria;Enterobacterales;Enterobacteriaceae;Salmonella;Salmonella enterica;Salmonella enterica subsp. enterica;Salmonella enterica subsp. enterica serovar Senftenberg	Bacteria	Pseudomonadota	Gammaproteobacteria	Enterobacterales	Enterobacteriaceae	Salmonella	Salmonella enterica	Complete	CVM 20749	Senftenberg	MLST.Salmonella_enterica.14			Good	2020-12-31T00:00:00Z	32883017		PRJNA622256	SAMN14504550	GCA_016454665.1		CP051413,CP051414,CP051415	FDA-CVM	Complete	PacBio Sequel	711x	HGAP v. 4	2	3	5009604	52.0193	1	5002914	84	7		5093	99.9	99.4			turkey		2002	2002
28150.7	Salmonella enterica subsp. enterica serovar Senftenberg strain SA20061017	28150	131567;2;1224;1236;91347;543;590;28901;59201;28150	cellular organisms;Bacteria;Pseudomonadota;Gammaproteobacteria;Enterobacterales;Enterobacteriaceae;Salmonella;Salmonella enterica;Salmonella enterica subsp. enterica;Salmonella enterica subsp. enterica serovar Senftenberg	Bacteria	Pseudomonadota	Gammaproteobacteria	Enterobacterales	Enterobacteriaceae	Salmonella	Salmonella enterica	Complete	SA20061017	Senftenberg	MLST.Salmonella_enterica.14			Good	2019-04-10T00:00:00Z			PRJNA316728	SAMN11029488	GCA_004768565.1		CP038591,CP038592	Laboratory for Foodborne Zoonoses	Complete	Illumina MiSeq; Oxford Nanopore MiniION	60.0x	Unicycler v. 4.5	1	2	4863322	51.9589	1	4830203	82	7		5000	99.7	99.1			Avian		2006-02-15	2006
28150.7	Salmonella enterica subsp. enterica serovar Senftenberg strain SA20130280	28150	131567;2;1224;1236;91347;543;590;28901;59201;28150	cellular organisms;Bacteria;Pseudomonadota;Gammaproteobacteria;Enterobacterales;Enterobacteriaceae;Salmonella;Salmonella enterica;Salmonella enterica subsp. enterica;Salmonella enterica subsp. enterica serovar Senftenberg	Bacteria	Pseudomonadota	Gammaproteobacteria	Enterobacterales	Enterobacteriaceae	Salmonella	Salmonella enterica	Complete	SA20130280	Senftenberg	MLST.Salmonella_enterica.14			Good	2019-04-10T00:00:00Z			PRJNA316728	SAMN11029489	GCA_004768585.1		CP038593,CP038594	Laboratory for Foodborne Zoonoses	Complete	Illumina MiSeq; Oxford Nanopore MiniION	60.0x	Unicycler v. 4.5	1	2	4863345	51.9587	1	4830242	82	7		5003	99.7	99.1			Avian		2012-12-05	2012
28150.7	Salmonella enterica subsp. enterica serovar Senftenberg strain 11-5006	28150	131567;2;1224;1236;91347;543;590;28901;59201;28150	cellular organisms;Bacteria;Pseudomonadota;Gammaproteobacteria;Enterobacterales;Enterobacteriaceae;Salmonella;Salmonella enterica;Salmonella enterica subsp. enterica;Salmonella enterica subsp. enterica serovar Senftenberg	Bacteria	Pseudomonadota	Gammaproteobacteria	Enterobacterales	Enterobacteriaceae	Salmonella	Salmonella enterica	Complete	5006-11-01	Senftenberg	MLST.Salmonella_enterica.14			Good	2019-04-10T00:00:00Z			PRJNA353625	SAMN06030139	GCA_004768605.1		CP038601,CP038602,CP038603	Public Health Agency Of Canada	Complete	Illumina MiSeq; Oxford Nanopore MiniION	60.0x	Unicycler v. 4.5	2	3	4840899	52.0288	1	4804514	83	7		4963	99.7	99.3
28150.8	Salmonella enterica subsp. enterica serovar Senftenberg strain GTA-FD-2016-MI-02533-2	28150	131567;2;1224;1236;91347;543;590;28901;59201;28150	cellular organisms;Bacteria;Pseudomonadota;Gammaproteobacteria;Enterobacterales;Enterobacteriaceae;Salmonella;Salmonella enterica;Salmonella enterica subsp. enterica;Salmonella enterica subsp. enterica serovar Senftenberg	Bacteria	Pseudomonadota	Gammaproteobacteria	Enterobacterales	Enterobacteriaceae	Salmonella	Salmonella enterica	Complete	GTA-FD-2016-MI-02533-2	Senftenberg	MLST.Salmonella_enterica.217			Good	2019-04-10T00:00:00Z			PRJNA417863	SAMN10501887	GCA_004768625.1		CP038604,CP038605,CP038606,CP038607	Canadian Food Inspection Agency	Complete	Illumina MiSeq; Oxford Nanopore MiniION	60.0x	Unicycler v. 4.5	3	4	5153512	52.0876	1	5121080	84	6		5423	99.9	99.3			food	isolated by the Canadian Food Inspection Agency (CFIA) from food, animal feed, fertilizer and environmental samples	2017	2017
28150.8	Salmonella enterica subsp. enterica serovar Senftenberg strain GTA-FD-2016-MI-02533-3	28150	131567;2;1224;1236;91347;543;590;28901;59201;28150	cellular organisms;Bacteria;Pseudomonadota;Gammaproteobacteria;Enterobacterales;Enterobacteriaceae;Salmonella;Salmonella enterica;Salmonella enterica subsp. enterica;Salmonella enterica subsp. enterica serovar Senftenberg	Bacteria	Pseudomonadota	Gammaproteobacteria	Enterobacterales	Enterobacteriaceae	Salmonella	Salmonella enterica	Complete	GTA-FD-2016-MI-02533-3	Senftenberg	MLST.Salmonella_enterica.217			Good	2019-04-10T00:00:00Z			PRJNA417863	SAMN10501888	GCA_004768665.1		CP038608,CP038609,CP038610,CP038611	Canadian Food Inspection Agency	Complete	Illumina MiSeq; Oxford Nanopore MiniION	60.0x	Unicycler v. 4.5	3	4	5153080	52.087	1	5120648	84	6		5423	99.9	99.2			food	isolated by the Canadian Food Inspection Agency (CFIA) from food, animal feed, fertilizer and environmental samples	2017	2017
2.81695e+06	Salmonella sp. SAL-045	2816951	131567;2;1224;1236;91347;543;590;2614656;2816951	cellular organisms;Bacteria;Pseudomonadota;Gammaproteobacteria;Enterobacterales;Enterobacteriaceae;Salmonella;unclassified Salmonella;Salmonella sp. SAL-045	Bacteria	Pseudomonadota	Gammaproteobacteria	Enterobacterales	Enterobacteriaceae	Salmonella	Salmonella sp. SAL-045	Complete	SAL-045		MLST.Salmonella_enterica.11			Good	2021-03-17T00:00:00Z			PRJNA707129	SAMN18175062	GCA_017372255.1		CP071693,CP071694,CP071695	Wuhan Polytechnic University	Complete	Oxford Nanopore PromethION; Illumina	100.0x	SPAdes v. December-2020	2	3	5021852	51.8668	1	4679327	83	22		5177	99.6	99.1					2020-11	2020
2.81695e+06	Salmonella sp. SAL-007	2816952	131567;2;1224;1236;91347;543;590;2614656;2816952	cellular organisms;Bacteria;Pseudomonadota;Gammaproteobacteria;Enterobacterales;Enterobacteriaceae;Salmonella;unclassified Salmonella;Salmonella sp. SAL-007	Bacteria	Pseudomonadota	Gammaproteobacteria	Enterobacterales	Enterobacteriaceae	Salmonella	Salmonella sp. SAL-007	Complete	SAL-007		MLST.Salmonella_enterica.11			Good	2021-03-17T00:00:00Z			PRJNA707124	SAMN18175052	GCA_017372375.1		CP071686,CP071687,CP071688,CP071689	Wuhan Polytechnic University	Complete	Oxford Nanopore PromethION; Illumina	100.0x	SPAdes v. December-2020	3	4	4776778	52.1431	1	4679742	84	22		4862	99.6	99.3					2020-11	2020
2.81695e+06	Salmonella sp. SAL-020	2816953	131567;2;1224;1236;91347;543;590;2614656;2816953	cellular organisms;Bacteria;Pseudomonadota;Gammaproteobacteria;Enterobacterales;Enterobacteriaceae;Salmonella;unclassified Salmonella;Salmonella sp. SAL-020	Bacteria	Pseudomonadota	Gammaproteobacteria	Enterobacterales	Enterobacteriaceae	Salmonella	Salmonella sp. SAL-020	Complete	SAL-020		MLST.Salmonella_enterica.11			Good	2021-03-17T00:00:00Z			PRJNA707128	SAMN18175061	GCA_017372215.1		CP071690,CP071691,CP071692	Wuhan Polytechnic University	Complete	Oxford Nanopore PromethION; Illumina	100.0x	SPAdes v. December-2020	2	3	4768808	52.1334	1	4679997	84	22		4850	99.6	99.2					2020-11	2020
2.83377e+06	Salmonella sp. SJTUF14523	2833771	131567;2;1224;1236;91347;543;590;2614656;2833771	cellular organisms;Bacteria;Pseudomonadota;Gammaproteobacteria;Enterobacterales;Enterobacteriaceae;Salmonella;unclassified Salmonella;Salmonella sp. SJTUF14523	Bacteria	Pseudomonadota	Gammaproteobacteria	Enterobacterales	Enterobacteriaceae	Salmonella	Salmonella sp. SJTUF14523	Complete	SJTUF14523		MLST.Salmonella_enterica.11			Good	2021-05-17T00:00:00Z			PRJNA725034	SAMN18868251	GCA_018388585.1		CP074428,CP074429,CP074430,CP074431	Shanghai Jiao Tong University	Complete	PacBio	451x	SOAPdenovo v. 1.2	3	4	4854666	52.0903	1	4679991	84	22		4958	99.6	99.1			Human faeces		2016	2016
2.83377e+06	Salmonella sp. SJTUF15034	2833772	131567;2;1224;1236;91347;543;590;2614656;2833772	cellular organisms;Bacteria;Pseudomonadota;Gammaproteobacteria;Enterobacterales;Enterobacteriaceae;Salmonella;unclassified Salmonella;Salmonella sp. SJTUF15034	Bacteria	Pseudomonadota	Gammaproteobacteria	Enterobacterales	Enterobacteriaceae	Salmonella	Salmonella sp. SJTUF15034	Complete	SJTUF15034		MLST.Salmonella_enterica.11			Good	2021-05-17T00:00:00Z			PRJNA725034	SAMN18868252	GCA_018388565.1		CP074425,CP074426,CP074427	Shanghai Jiao Tong University	Complete	PacBio	451x	SOAPdenovo v. 1.2	2	3	4851827	52.1872	1	4679426	84	22		4970	99.6	99.2			Human faeces		2017-05-19	2017
286782	Salmonella enterica subsp. enterica serovar Stanleyville strain RSE30	286782	131567;2;1224;1236;91347;543;590;28901;59201;286782	cellular organisms;Bacteria;Pseudomonadota;Gammaproteobacteria;Enterobacterales;Enterobacteriaceae;Salmonella;Salmonella enterica;Salmonella enterica subsp. enterica;Salmonella enterica subsp. enterica serovar Stanleyville	Bacteria	Pseudomonadota	Gammaproteobacteria	Enterobacterales	Enterobacteriaceae	Salmonella	Salmonella enterica	Complete	RSE30	Stanleyville	MLST.Salmonella_enterica.4762			Good	2019-01-06T00:00:00Z			PRJNA510422	SAMN10638914	GCA_003994715.1		CP034703,CP034704	Pennsylvania State University	Complete	IonTorrent & Oxford Nanopore MiniION	135x	Unicycler v. 0.4.7	1	2	4752941	52.0348		4689056	66	7		5137	99.9	94.3			Meat retail		2017-12-05	2017
286782	Salmonella enterica subsp. enterica serovar Stanleyville strain RSE01	286782	131567;2;1224;1236;91347;543;590;28901;59201;286782	cellular organisms;Bacteria;Pseudomonadota;Gammaproteobacteria;Enterobacterales;Enterobacteriaceae;Salmonella;Salmonella enterica;Salmonella enterica subsp. enterica;Salmonella enterica subsp. enterica serovar Stanleyville	Bacteria	Pseudomonadota	Gammaproteobacteria	Enterobacterales	Enterobacteriaceae	Salmonella	Salmonella enterica	Complete	RSE01	Stanleyville	MLST.Salmonella_enterica.4762			Good	2019-01-06T00:00:00Z			PRJNA510422	SAMN10638885	GCA_003994815.1		CP034723,CP034724	Pennsylvania State University	Complete	IonTorrent & Oxford Nanopore MiniION	132x	Unicycler v. 0.4.7	1	2	4757150	52.0312		4693269	70	7		5173	99.9	94.4			Farm		2017-11-21	2017
286783	Salmonella enterica subsp. enterica serovar Indiana strain D90	286783	131567;2;1224;1236;91347;543;590;28901;59201;286783	cellular organisms;Bacteria;Pseudomonadota;Gammaproteobacteria;Enterobacterales;Enterobacteriaceae;Salmonella;Salmonella enterica;Salmonella enterica subsp. enterica;Salmonella enterica subsp. enterica serovar Indiana	Bacteria	Pseudomonadota	Gammaproteobacteria	Enterobacterales	Enterobacteriaceae	Salmonella	Salmonella enterica	Complete	D90	serovar Indiana	MLST.Salmonella_enterica.17		ATCC:25922	Good	2017-07-24T00:00:00Z			PRJNA393900	SAMN07344413	GCA_002224405.1		CP022450,CP022451,CP022452,CP022453,CP022454	China National Center For Food Safety and Risk Assessment	Complete	PacBio	12.0x	GS De Novo Assembler v. DEc-2016	4	5	5119391	51.68	1	4779514	86	8		5397	99.6	99.1	1	100	chicken		2013	2013
286783	Salmonella enterica subsp. enterica serovar Indiana strain FJC33	286783	131567;2;1224;1236;91347;543;590;28901;59201;286783	cellular organisms;Bacteria;Pseudomonadota;Gammaproteobacteria;Enterobacterales;Enterobacteriaceae;Salmonella;Salmonella enterica;Salmonella enterica subsp. enterica;Salmonella enterica subsp. enterica serovar Indiana	Bacteria	Pseudomonadota	Gammaproteobacteria	Enterobacterales	Enterobacteriaceae	Salmonella	Salmonella enterica	Complete	FJC33	Indiana	MLST.Salmonella_enterica.17			Good	2019-09-09T00:00:00Z			PRJNA554962	SAMN12287751	GCA_008330205.1		CP041699	South China Agricultural University	Complete	Illumina HiSeq; Oxford Nanopore MiniION	10.0x	SPAdes v. 3.6.2		1	4941329	51.9749	1	4941329	84	8		5120	99.7	98.2			anal swab		2017	2017
286783	Salmonella enterica subsp. enterica serovar Indiana strain K16SI097	286783	131567;2;1224;1236;91347;543;590;28901;59201;286783	cellular organisms;Bacteria;Pseudomonadota;Gammaproteobacteria;Enterobacterales;Enterobacteriaceae;Salmonella;Salmonella enterica;Salmonella enterica subsp. enterica;Salmonella enterica subsp. enterica serovar Indiana	Bacteria	Pseudomonadota	Gammaproteobacteria	Enterobacterales	Enterobacteriaceae	Salmonella	Salmonella enterica	Complete	K16SI097	Indiana	MLST.Salmonella_enterica.17			Good	2019-09-11T00:00:00Z			PRJNA560455	SAMN12586544	GCA_008369665.1		CP043564	Animal and Plant Quarantine Agency	Complete	PacBio	204.16x	CLC NGS Cell v. v.7.0		1	4731335	52.1493	1	4731335	84	8		4810	99.7	99.3			chicken		2016-12-09	2016
286783	Salmonella enterica subsp. enterica serovar Indiana strain SI174	286783	131567;2;1224;1236;91347;543;590;28901;59201;286783	cellular organisms;Bacteria;Pseudomonadota;Gammaproteobacteria;Enterobacterales;Enterobacteriaceae;Salmonella;Salmonella enterica;Salmonella enterica subsp. enterica;Salmonella enterica subsp. enterica serovar Indiana	Bacteria	Pseudomonadota	Gammaproteobacteria	Enterobacterales	Enterobacteriaceae	Salmonella	Salmonella enterica	Complete	SI174	Indiana	MLST.Salmonella_enterica.17			Good	2020-04-06T00:00:00Z			PRJNA615288	SAMN14450160	GCA_012052085.1		CP050756	University of Maryland	Complete	Illumina MiSeq; Oxford Nanopore MiniION	53x	Unicycler v. 0.4.8		1	4929169	51.9452	1	4929169	84	8		5023	97.1	96			Beef product		2014-07-13	2014
286783	Salmonella enterica subsp. enterica serovar Indiana strain SI173	286783	131567;2;1224;1236;91347;543;590;28901;59201;286783	cellular organisms;Bacteria;Pseudomonadota;Gammaproteobacteria;Enterobacterales;Enterobacteriaceae;Salmonella;Salmonella enterica;Salmonella enterica subsp. enterica;Salmonella enterica subsp. enterica serovar Indiana	Bacteria	Pseudomonadota	Gammaproteobacteria	Enterobacterales	Enterobacteriaceae	Salmonella	Salmonella enterica	Complete	SI173	Indiana	MLST.Salmonella_enterica.17			Good	2020-04-06T00:00:00Z			PRJNA615288	SAMN14450159	GCA_012052445.1		CP050757,CP050758,CP050759	University of Maryland	Complete	Illumina MiSeq; Oxford Nanopore MiniION	57x	Unicycler v. 0.4.8	2	3	4838602	52.0716	1	4721555	84	8		4886	97.1	96.7			Pig product		2014-05-26	2014
286783	Salmonella enterica subsp. enterica serovar Indiana strain SI102	286783	131567;2;1224;1236;91347;543;590;28901;59201;286783	cellular organisms;Bacteria;Pseudomonadota;Gammaproteobacteria;Enterobacterales;Enterobacteriaceae;Salmonella;Salmonella enterica;Salmonella enterica subsp. enterica;Salmonella enterica subsp. enterica serovar Indiana	Bacteria	Pseudomonadota	Gammaproteobacteria	Enterobacterales	Enterobacteriaceae	Salmonella	Salmonella enterica	Complete	SI102	Indiana	MLST.Salmonella_enterica.17			Good	2020-04-06T00:00:00Z			PRJNA615288	SAMN14450154	GCA_012052605.1		CP050771,CP050772,CP050773,CP050774,CP050775,CP050776	University of Maryland	Complete	Illumina MiSeq; Oxford Nanopore MiniION	202x	Unicycler v. 0.4.8	5	6	4985118	51.8914	1	4740209	86	8		5097	97.1	96.2			Diarrheal patient		2013-01-31	2013
286783	Salmonella enterica subsp. enterica serovar Indiana strain SI115	286783	131567;2;1224;1236;91347;543;590;28901;59201;286783	cellular organisms;Bacteria;Pseudomonadota;Gammaproteobacteria;Enterobacterales;Enterobacteriaceae;Salmonella;Salmonella enterica;Salmonella enterica subsp. enterica;Salmonella enterica subsp. enterica serovar Indiana	Bacteria	Pseudomonadota	Gammaproteobacteria	Enterobacterales	Enterobacteriaceae	Salmonella	Salmonella enterica	Complete	SI115	Indiana	MLST.Salmonella_enterica.17			Good	2020-04-06T00:00:00Z			PRJNA615288	SAMN14450157	GCA_012052805.1		CP050762,CP050763	University of Maryland	Complete	Illumina MiSeq; Oxford Nanopore MiniION	97x	Unicycler v. 0.4.8	1	2	4974085	51.8538	1	4783488	84	8		5074	97.1	96.5			Diarrheal patient		2013-11-05	2013
286783	Salmonella enterica subsp. enterica serovar Indiana strain SI170	286783	131567;2;1224;1236;91347;543;590;28901;59201;286783	cellular organisms;Bacteria;Pseudomonadota;Gammaproteobacteria;Enterobacterales;Enterobacteriaceae;Salmonella;Salmonella enterica;Salmonella enterica subsp. enterica;Salmonella enterica subsp. enterica serovar Indiana	Bacteria	Pseudomonadota	Gammaproteobacteria	Enterobacterales	Enterobacteriaceae	Salmonella	Salmonella enterica	Complete	SI170	Indiana	MLST.Salmonella_enterica.17			Good	2020-04-06T00:00:00Z			PRJNA615288	SAMN14450158	GCA_012052965.1		CP050760,CP050761	University of Maryland	Complete	Illumina MiSeq; Oxford Nanopore MiniION	42x	Unicycler v. 0.4.8	1	2	5028693	51.802	1	4813873	84	8		5144	97.1	96.4			Diarrheal patient		2014-09-02	2014
286783	Salmonella enterica subsp. enterica serovar Indiana strain SI96	286783	131567;2;1224;1236;91347;543;590;28901;59201;286783	cellular organisms;Bacteria;Pseudomonadota;Gammaproteobacteria;Enterobacterales;Enterobacteriaceae;Salmonella;Salmonella enterica;Salmonella enterica subsp. enterica;Salmonella enterica subsp. enterica serovar Indiana	Bacteria	Pseudomonadota	Gammaproteobacteria	Enterobacterales	Enterobacteriaceae	Salmonella	Salmonella enterica	Complete	SI96	Indiana	MLST.Salmonella_enterica.17			Good	2020-04-06T00:00:00Z			PRJNA615288	SAMN14450153	GCA_012053525.1		CP050777,CP050778	University of Maryland	Complete	Illumina MiSeq; Oxford Nanopore MiniION	37x	Unicycler v. 0.4.8	1	2	4973648	51.8573	1	4782837	83	8		5078	97.1	96.2			Diarrheal patient		2013-07-08	2013
286783	Salmonella enterica subsp. enterica serovar Indiana strain SI111	286783	131567;2;1224;1236;91347;543;590;28901;59201;286783	cellular organisms;Bacteria;Pseudomonadota;Gammaproteobacteria;Enterobacterales;Enterobacteriaceae;Salmonella;Salmonella enterica;Salmonella enterica subsp. enterica;Salmonella enterica subsp. enterica serovar Indiana	Bacteria	Pseudomonadota	Gammaproteobacteria	Enterobacterales	Enterobacteriaceae	Salmonella	Salmonella enterica	Complete	SI111	Indiana	MLST.Salmonella_enterica.17			Good	2020-04-06T00:00:00Z			PRJNA615288	SAMN14450156	GCA_012053145.1		CP050764,CP050765,CP050766,CP050767,CP050768	University of Maryland	Complete	Illumina MiSeq; Oxford Nanopore MiniION	124x	Unicycler v. 0.4.8	4	5	4899773	52.0143	1	4858857	84	8		4982	97.1	96.6			Diarrheal patient		2013-11-13	2013
286783	Salmonella enterica subsp. enterica serovar Indiana strain SI67	286783	131567;2;1224;1236;91347;543;590;28901;59201;286783	cellular organisms;Bacteria;Pseudomonadota;Gammaproteobacteria;Enterobacterales;Enterobacteriaceae;Salmonella;Salmonella enterica;Salmonella enterica subsp. enterica;Salmonella enterica subsp. enterica serovar Indiana	Bacteria	Pseudomonadota	Gammaproteobacteria	Enterobacterales	Enterobacteriaceae	Salmonella	Salmonella enterica	Complete	SI67	Indiana	MLST.Salmonella_enterica.17			Good	2020-04-06T00:00:00Z			PRJNA615288	SAMN14450151	GCA_012053905.1		CP050783,CP050784	University of Maryland	Complete	Illumina MiSeq; Oxford Nanopore MiniION	84x	Unicycler v. 0.4.8	1	2	5072601	51.7898	1	4817294	84	8		5181	97.2	96.2			Chicken product		2011-11-22	2011
286783	Salmonella enterica subsp. enterica serovar Indiana strain SI108	286783	131567;2;1224;1236;91347;543;590;28901;59201;286783	cellular organisms;Bacteria;Pseudomonadota;Gammaproteobacteria;Enterobacterales;Enterobacteriaceae;Salmonella;Salmonella enterica;Salmonella enterica subsp. enterica;Salmonella enterica subsp. enterica serovar Indiana	Bacteria	Pseudomonadota	Gammaproteobacteria	Enterobacterales	Enterobacteriaceae	Salmonella	Salmonella enterica	Complete	SI108	Indiana	MLST.Salmonella_enterica.17			Good	2020-04-06T00:00:00Z			PRJNA615288	SAMN14450155	GCA_012053325.1		CP050769,CP050770	University of Maryland	Complete	Illumina MiSeq; Oxford Nanopore MiniION	103x	Unicycler v. 0.4.8	1	2	5071476	52.0116	1	4925928	84	8		5216	97.1	96.2			Diarrheal patient		2013-09-22	2013
286783	Salmonella enterica subsp. enterica serovar Indiana strain SI85	286783	131567;2;1224;1236;91347;543;590;28901;59201;286783	cellular organisms;Bacteria;Pseudomonadota;Gammaproteobacteria;Enterobacterales;Enterobacteriaceae;Salmonella;Salmonella enterica;Salmonella enterica subsp. enterica;Salmonella enterica subsp. enterica serovar Indiana	Bacteria	Pseudomonadota	Gammaproteobacteria	Enterobacterales	Enterobacteriaceae	Salmonella	Salmonella enterica	Complete	SI85	Indiana	MLST.Salmonella_enterica.17			Good	2020-04-06T00:00:00Z			PRJNA615288	SAMN14450152	GCA_012054045.1		CP050779,CP050780,CP050781,CP050782	University of Maryland	Complete	Illumina MiSeq; Oxford Nanopore MiniION	76x	Unicycler v. 0.4.8	3	4	4991315	51.9055	1	4744651	86	8		5095	97.1	96.5			Chicken product		2012-08-24	2012
286783	Salmonella enterica subsp. enterica serovar Indiana strain 222	286783	131567;2;1224;1236;91347;543;590;28901;59201;286783	cellular organisms;Bacteria;Pseudomonadota;Gammaproteobacteria;Enterobacterales;Enterobacteriaceae;Salmonella;Salmonella enterica;Salmonella enterica subsp. enterica;Salmonella enterica subsp. enterica serovar Indiana	Bacteria	Pseudomonadota	Gammaproteobacteria	Enterobacterales	Enterobacteriaceae	Salmonella	Salmonella enterica	Complete	222	Indiana	MLST.Salmonella_enterica.17			Good	2020-08-17T00:00:00Z			PRJNA482182	SAMN09699339	GCA_014217955.1		CP031189,CP031190,CP031191	Yangzhou Center for disease prevention and control	Complete	Illumina	12.0x	GS De Novo Assembler v. 2.3	2	3	5208656	51.711	1	4796593	87	22		5328	97.2	95.4					2014-05-27	2014
286783	Salmonella enterica subsp. enterica serovar Indiana strain S530	286783	131567;2;1224;1236;91347;543;590;28901;59201;286783	cellular organisms;Bacteria;Pseudomonadota;Gammaproteobacteria;Enterobacterales;Enterobacteriaceae;Salmonella;Salmonella enterica;Salmonella enterica subsp. enterica;Salmonella enterica subsp. enterica serovar Indiana	Bacteria	Pseudomonadota	Gammaproteobacteria	Enterobacterales	Enterobacteriaceae	Salmonella	Salmonella enterica	Complete	S530	Indiana	MLST.Salmonella_enterica.17			Good	2020-11-30T00:00:00Z			PRJNA660858	SAMN15962527	GCA_015697765.1		CP061118	Zhejiang University	Complete	Illumina HiSeq	300x	other: Unicycler v. 0.4.8		1	5059260	51.8657	1	5059260	84	8		5184	99.8	98.9			stool		2017-01	2017
286783	Salmonella enterica subsp. enterica serovar Indiana YZ21MCS4	286783	131567;2;1224;1236;91347;543;590;28901;59201;286783	cellular organisms;Bacteria;Pseudomonadota;Gammaproteobacteria;Enterobacterales;Enterobacteriaceae;Salmonella;Salmonella enterica;Salmonella enterica subsp. enterica;Salmonella enterica subsp. enterica serovar Indiana	Bacteria	Pseudomonadota	Gammaproteobacteria	Enterobacterales	Enterobacteriaceae	Salmonella	Salmonella enterica	Complete	YZ21MCS4	Indiana	MLST.Salmonella_enterica.17			Good	2021-12-19T00:00:00Z			PRJNA787409	SAMN23799606	GCA_021228955.1		CP089313,CP089314		Complete	PacBio RS	100.0x	HGAP v. 4	1	2	4744270	52.1782	1	4740896	84	22		4785	99.8	99.5			retail chicken meat		2021-03	2021
286783	Salmonella enterica subsp. enterica serovar Indiana 15	286783	131567;2;1224;1236;91347;543;590;28901;59201;286783	cellular organisms;Bacteria;Pseudomonadota;Gammaproteobacteria;Enterobacterales;Enterobacteriaceae;Salmonella;Salmonella enterica;Salmonella enterica subsp. enterica;Salmonella enterica subsp. enterica serovar Indiana	Bacteria	Pseudomonadota	Gammaproteobacteria	Enterobacterales	Enterobacteriaceae	Salmonella	Salmonella enterica	Complete	15	Indiana	MLST.Salmonella_enterica.17			Good	2022-02-21T00:00:00Z			PRJNA806363	SAMN25873476	GCA_022350005.1		CP092258,CP092259,CP092260,CP092261,CP092262,CP092263		Complete	PacBio Sequel	423.0x	ABySS v. v2.0.2; CANU v. v1.7	5	6	5006851	51.8815	1	4740845	85	22		5112	99.8	99.3					2017-06-08	2017
286783	Salmonella enterica subsp. enterica serovar Indiana 22	286783	131567;2;1224;1236;91347;543;590;28901;59201;286783	cellular organisms;Bacteria;Pseudomonadota;Gammaproteobacteria;Enterobacterales;Enterobacteriaceae;Salmonella;Salmonella enterica;Salmonella enterica subsp. enterica;Salmonella enterica subsp. enterica serovar Indiana	Bacteria	Pseudomonadota	Gammaproteobacteria	Enterobacterales	Enterobacteriaceae	Salmonella	Salmonella enterica	Complete	22	Indiana	MLST.Salmonella_enterica.17			Good	2022-04-27T00:00:00Z			PRJNA828348	SAMN27647540	GCA_023158855.1		CP096118,CP096119		Complete	Illumina HiSeq; PacBio Sequel	566.0x	ABySS v. v2.0.2; CANU v. v1.7	1	2	5129818	51.6737	1	4894296	82	22		5265	99.7	99.2		100			2012	2012
286783	Salmonella enterica subsp. enterica serovar Indiana YZ20MCS6	286783	131567;2;1224;1236;91347;543;590;28901;59201;286783	cellular organisms;Bacteria;Pseudomonadota;Gammaproteobacteria;Enterobacterales;Enterobacteriaceae;Salmonella;Salmonella enterica;Salmonella enterica subsp. enterica;Salmonella enterica subsp. enterica serovar Indiana	Bacteria	Pseudomonadota	Gammaproteobacteria	Enterobacterales	Enterobacteriaceae	Salmonella	Salmonella enterica	Complete	YZ20MCS6	Indiana	MLST.Salmonella_enterica.17			Good	2022-06-22T00:00:00Z			PRJNA847635	SAMN28950535	GCA_023848535.1		CP098829,CP098830		Complete	PacBio	100.0x	HGAP v. 4	1	2	4993660	51.9647	1	4990287	86	22		5112	99.8	99.2		100	chicken meat		2020	2020
286783	Salmonella enterica subsp. enterica serovar Indiana YZ20MCS14	286783	131567;2;1224;1236;91347;543;590;28901;59201;286783	cellular organisms;Bacteria;Pseudomonadota;Gammaproteobacteria;Enterobacterales;Enterobacteriaceae;Salmonella;Salmonella enterica;Salmonella enterica subsp. enterica;Salmonella enterica subsp. enterica serovar Indiana	Bacteria	Pseudomonadota	Gammaproteobacteria	Enterobacterales	Enterobacteriaceae	Salmonella	Salmonella enterica	Complete	YZ20MCS14	Indiana	MLST.Salmonella_enterica.17			Good	2022-06-22T00:00:00Z			PRJNA847635	SAMN28950567	GCA_023848615.1		CP098831,CP098832,CP098833		Complete	PacBio	100.0x	HGAP v. 4	2	3	5041815	51.9314	1	4808467	84	22		5222	99.8	99.6		100	chicken meat		2020	2020
286784	Salmonella enterica subsp. enterica serovar Indiana XZ14C1328	286783	131567;2;1224;1236;91347;543;590;28901;59201;286783	cellular organisms;Bacteria;Pseudomonadota;Gammaproteobacteria;Enterobacterales;Enterobacteriaceae;Salmonella;Salmonella enterica;Salmonella enterica subsp. enterica;Salmonella enterica subsp. enterica serovar Indiana	Bacteria	Pseudomonadota	Gammaproteobacteria	Enterobacterales	Enterobacteriaceae	Salmonella	Salmonella enterica	Complete	XZ14C1328	Indiana	MLST.Salmonella_enterica.17			Good	2022-08-22T00:00:00Z			PRJNA869363	SAMN30306456	GCA_024731345.1		CP102827,CP102828,CP102829		Complete	PacBio RSII	100.0x	HGAP v. 4	2	3	5110642	51.7042	1	4821996	86	22		5177	99.8	99.3		100	sick organs of a dead chicken		2014	2014
286784	Salmonella enterica subsp. enterica serovar Indiana S1467	286783	131567;2;1224;1236;91347;543;590;28901;59201;286783	cellular organisms;Bacteria;Pseudomonadota;Gammaproteobacteria;Enterobacterales;Enterobacteriaceae;Salmonella;Salmonella enterica;Salmonella enterica subsp. enterica;Salmonella enterica subsp. enterica serovar Indiana	Bacteria	Pseudomonadota	Gammaproteobacteria	Enterobacterales	Enterobacteriaceae	Salmonella	Salmonella enterica	Complete	S1467	Indiana	MLST.Salmonella_enterica.17			Good	2023-04-09T00:00:00Z			PRJNA949292	SAMN33942062			CP121189			Illumina NovaSeq; PacBio Sequel	1523.0x	Flye v. 2.5; CANU v. V1.7.1		1	4998300	51.8149	1	4998300	84	22		5074	99.6	99.2		100			2017-01-10	2017
286784	Salmonella enterica subsp. enterica serovar Indiana strain JT 01	286783	131567;2;1224;1236;91347;543;590;28901;59201;286783	cellular organisms;Bacteria;Pseudomonadota;Gammaproteobacteria;Enterobacterales;Enterobacteriaceae;Salmonella;Salmonella enterica;Salmonella enterica subsp. enterica;Salmonella enterica subsp. enterica serovar Indiana	Bacteria	Pseudomonadota	Gammaproteobacteria	Enterobacterales	Enterobacteriaceae	Salmonella	Salmonella enterica	Complete	JT 01	Indiana	MLST.Salmonella_enterica.17			Good	2019-05-07T00:00:00Z			PRJNA438729	SAMN08724823	GCA_005221485.1		CP028131	Salmonella enterica serovar Indiana	Complete	Illumina MiSeq+PacBio	225.0x	SPAdes v. 3.9.0		1	4690295	52.1492	1	4690295	86	8		4846	99.8	99.2			Diseased Chicken		2017-02	2017
28901.1	Salmonella enterica strain C629	28901	131567;2;1224;1236;91347;543;590;28901	cellular organisms;Bacteria;Pseudomonadota;Gammaproteobacteria;Enterobacterales;Enterobacteriaceae;Salmonella;Salmonella enterica	Bacteria	Pseudomonadota	Gammaproteobacteria	Enterobacterales	Enterobacteriaceae	Salmonella	Salmonella enterica	Complete	C629		MLST.Salmonella_enterica.17			Good	2016-05-19T00:00:00Z			PRJNA320977	SAMN04961653	GCF_001647755.1		CP015724,CP015725	China National Center for Food Safety Risk Assessment	Complete	PacBio	200.0x	RS HGAP Assembly v. 3	1	2	5001829	51.94	1	4791723	84	8		5154	99.7	98.7	0.9	100	chicken carcass		2014-12-05	2014
28901.1	Salmonella enterica strain FDAARGOS_686	28901	131567;2;1224;1236;91347;543;590;28901	cellular organisms;Bacteria;Pseudomonadota;Gammaproteobacteria;Enterobacterales;Enterobacteriaceae;Salmonella;Salmonella enterica	Bacteria	Pseudomonadota	Gammaproteobacteria	Enterobacterales	Enterobacteriaceae	Salmonella	Salmonella enterica	Complete	FDAARGOS_686				FDA:FDAARGOS_686	Good	2020-04-12T00:00:00Z			PRJNA231221	SAMN11056401	GCA_012273275.1		CP050968	US Food and Drug Administration	Complete	Pacbio; Illumina	916.69x	canu v. 1.4		1	4647334	52.2642	1	4647334	83	8		4626	97.2	96.8			clinical isolate
28901.1	Salmonella enterica strain 2012K-0845	28901	131567;2;1224;1236;91347;543;590;28901	cellular organisms;Bacteria;Pseudomonadota;Gammaproteobacteria;Enterobacterales;Enterobacteriaceae;Salmonella;Salmonella enterica	Bacteria	Pseudomonadota	Gammaproteobacteria	Enterobacterales	Enterobacteriaceae	Salmonella	Salmonella enterica	Complete	2012K-0845	Serotype pending				Good	2020-05-25T00:00:00Z			PRJNA632911	SAMN03098767	GCA_013161805.1		CP053579,CP053576,CP053577,CP053578	PulseNet Next Generation Subtyping Methods Unit	Complete	PacBio RSII	167x	HGAP v. 3	3	4	5076106	51.7139	1	4776313	82	8		5310	96.5	95			stool		2012-07	2012
28901.1	Salmonella enterica strain FORC_019	28901	131567;2;1224;1236;91347;543;590;28901	cellular organisms;Bacteria;Pseudomonadota;Gammaproteobacteria;Enterobacterales;Enterobacteriaceae;Salmonella;Salmonella enterica	Bacteria	Pseudomonadota	Gammaproteobacteria	Enterobacterales	Enterobacteriaceae	Salmonella	Salmonella enterica	Complete	FORC_019		MLST.Salmonella_enterica.11			Good	2016-08-16T00:00:00Z			PRJNA290698	SAMN03896006	GCF_001705055.1		CP012396,CP012397	Food-borne Pathogen Omics Research Center	Complete	Illumina; PacBio	483.38x	CLCbio CLC Genomics Workbench v. 7.5.1;	1	2	4797690	52.17	1	4680751	83	22		4870	99.6	99.2		100	blood	isolated from the blood of food-poisoning patient in South Korea	2014	2014
28901.1	Salmonella enterica strain FDAARGOS_717	28901	131567;2;1224;1236;91347;543;590;28901	cellular organisms;Bacteria;Pseudomonadota;Gammaproteobacteria;Enterobacterales;Enterobacteriaceae;Salmonella;Salmonella enterica	Bacteria	Pseudomonadota	Gammaproteobacteria	Enterobacterales	Enterobacteriaceae	Salmonella	Salmonella enterica	Complete	FDAARGOS_717				FDA:FDAARGOS_717	Good	2020-06-22T00:00:00Z			PRJNA231221	SAMN11056432	GCA_013364495.1		CP054897,CP054899,CP054900,CP054898	US Food and Drug Administration	Complete	Pacbio; Illumina	635.37x	SMRT v. 2.3.0, HGAP v. 3	3	4	4975130	52.0567	1	4822365	85	8		5048	97.1	95.9			clinical isolate
28901.1	Salmonella enterica strain SRC27	28901	131567;2;1224;1236;91347;543;590;28901	cellular organisms;Bacteria;Pseudomonadota;Gammaproteobacteria;Enterobacterales;Enterobacteriaceae;Salmonella;Salmonella enterica	Bacteria	Pseudomonadota	Gammaproteobacteria	Enterobacterales	Enterobacteriaceae	Salmonella	Salmonella enterica	Complete	SRC27		MLST.Salmonella_enterica.19			Good	2020-07-15T00:00:00Z			PRJNA579439	SAMN15471789	GCA_013415925.1		CP058807,CP058808,CP058809,CP058810,CP058811	The University of Sydney	Complete	Illumina MiSeq; Oxford Nanopore MiniION	33.0x	Unicycler v. 0.4.0	4	5	5259233	51.9592	1	4865373	88	8		5440	97.2	96.2					1999	1999
28901.1	Salmonella enterica strain FARPER-222	28901	131567;2;1224;1236;91347;543;590;28901	cellular organisms;Bacteria;Pseudomonadota;Gammaproteobacteria;Enterobacterales;Enterobacteriaceae;Salmonella;Salmonella enterica	Bacteria	Pseudomonadota	Gammaproteobacteria	Enterobacterales	Enterobacteriaceae	Salmonella	Salmonella enterica	Complete	FARPER-222			genotype:ST-319		Good	2020-08-17T00:00:00Z			PRJNA528985	SAMN12256456	GCA_014218055.1		CP041622	FARVET S.A.C.	Complete	PacBio RSII	84.0x	HGAP v. 3		1	4879141	52.1592	1	4879141	84	7		5231	97.1	93.4			liver and spleen of chicken		2017	2017
28901.1	Salmonella enterica strain K_SA184	28901	131567;2;1224;1236;91347;543;590;28901	cellular organisms;Bacteria;Pseudomonadota;Gammaproteobacteria;Enterobacterales;Enterobacteriaceae;Salmonella;Salmonella enterica	Bacteria	Pseudomonadota	Gammaproteobacteria	Enterobacterales	Enterobacteriaceae	Salmonella	Salmonella enterica	Complete	K_SA184		MLST.Salmonella_enterica.155			Good	2020-09-10T00:00:00Z			PRJNA658857	SAMN15891899	GCA_014521465.1		CP061159	DANKOOK UNIVERSITY	Complete	PacBio RSII; Illumina NextSeq	159.0x	HGAP v. 2.3		1	4725087	52.3022	1	4725087	84	8		4718	99.7	99.2			the lamb (Ovis aries) Which was collected the local traditional market	isolated from the lamb (Ovis aries) Which was collected the local traditional market in South Korea	2019-10-05	2019
28901.1	Salmonella enterica strain colony_17	28901	131567;2;1224;1236;91347;543;590;28901	cellular organisms;Bacteria;Pseudomonadota;Gammaproteobacteria;Enterobacterales;Enterobacteriaceae;Salmonella;Salmonella enterica	Bacteria	Pseudomonadota	Gammaproteobacteria	Enterobacterales	Enterobacteriaceae	Salmonella	Salmonella enterica	Complete	colony_17		MLST.Salmonella_enterica.29			Good	2021-01-18T00:00:00Z			PRJNA668870	SAMN16713984	GCA_016657125.1		CP067991	Ministry of Public Health-Thailand	Complete	Illumina HiSeq	93.0106x	De Bruijn Graph De Novo Assembler v.		1	4557079	52.5947	1	4557079	83	22		4413	99.5	99.3
28901.1	Salmonella enterica strain Colony582	28901	131567;2;1224;1236;91347;543;590;28901	cellular organisms;Bacteria;Pseudomonadota;Gammaproteobacteria;Enterobacterales;Enterobacteriaceae;Salmonella;Salmonella enterica	Bacteria	Pseudomonadota	Gammaproteobacteria	Enterobacterales	Enterobacteriaceae	Salmonella	Salmonella enterica	Complete	Colony582		MLST.Salmonella_enterica.11			Good	2021-03-12T00:00:00Z			PRJNA668870	SAMN17825169	GCA_016917375.1		CP070307	Ministry of Public Health-Thailand	Complete	Illumina HiSeq	846.953	idba_ud v. V1.1.3		1	4552700	52.6382	1	4552700	82	22		4332	99	98.9			food
28901.1	Salmonella enterica strain Colony114	28901	131567;2;1224;1236;91347;543;590;28901	cellular organisms;Bacteria;Pseudomonadota;Gammaproteobacteria;Enterobacterales;Enterobacteriaceae;Salmonella;Salmonella enterica	Bacteria	Pseudomonadota	Gammaproteobacteria	Enterobacterales	Enterobacteriaceae	Salmonella	Salmonella enterica	Complete	Colony114		MLST.Salmonella_enterica.11			Good	2021-03-12T00:00:00Z			PRJNA668870	SAMN17825159	GCA_016917435.1		CP070310	Ministry of Public Health-Thailand	Complete	Illumina HiSeq	216.118	idba_ud v. V1.1.3		1	4552699	52.6394	1	4552699	82	22		4340	98.7	98.6			food		2019-09-27	2019
28901.1	Salmonella enterica strain Colony564	28901	131567;2;1224;1236;91347;543;590;28901	cellular organisms;Bacteria;Pseudomonadota;Gammaproteobacteria;Enterobacterales;Enterobacteriaceae;Salmonella;Salmonella enterica	Bacteria	Pseudomonadota	Gammaproteobacteria	Enterobacterales	Enterobacteriaceae	Salmonella	Salmonella enterica	Complete	Colony564		MLST.Salmonella_enterica.469			Good	2021-03-12T00:00:00Z			PRJNA668870	SAMN17825156	GCA_016917495.1		CP070313	Ministry of Public Health-Thailand	Complete	Illumina HiSeq	286.448	idba_ud v. V1.1.3		1	4552574	52.6999	1	4552574	81	22		4309	99	98.8			food
28901.1	Salmonella enterica strain Colony598	28901	131567;2;1224;1236;91347;543;590;28901	cellular organisms;Bacteria;Pseudomonadota;Gammaproteobacteria;Enterobacterales;Enterobacteriaceae;Salmonella;Salmonella enterica	Bacteria	Pseudomonadota	Gammaproteobacteria	Enterobacterales	Enterobacteriaceae	Salmonella	Salmonella enterica	Complete	Colony598		MLST.Salmonella_enterica.469			Good	2021-03-12T00:00:00Z			PRJNA668870	SAMN17825157	GCA_016917475.1		CP070312	Ministry of Public Health-Thailand	Complete	Illumina HiSeq	287.138	idba_ud v. V1.1.3		1	4552575	52.7005	1	4552575	81	22		4303	98.9	98.7			food
28901.1	Salmonella enterica strain Colony561	28901	131567;2;1224;1236;91347;543;590;28901	cellular organisms;Bacteria;Pseudomonadota;Gammaproteobacteria;Enterobacterales;Enterobacteriaceae;Salmonella;Salmonella enterica	Bacteria	Pseudomonadota	Gammaproteobacteria	Enterobacterales	Enterobacteriaceae	Salmonella	Salmonella enterica	Complete	Colony561		MLST.Salmonella_enterica.1499			Good	2021-03-12T00:00:00Z			PRJNA668870	SAMN17825155	GCA_016917515.1		CP070314	Ministry of Public Health-Thailand	Complete	Illumina HiSeq	265.151	idba_ud v. V1.1.3		1	4552880	52.613	1	4552880	83	22		4359	98.9	98.7			food
28901.1	Salmonella enterica strain Colony539	28901	131567;2;1224;1236;91347;543;590;28901	cellular organisms;Bacteria;Pseudomonadota;Gammaproteobacteria;Enterobacterales;Enterobacteriaceae;Salmonella;Salmonella enterica	Bacteria	Pseudomonadota	Gammaproteobacteria	Enterobacterales	Enterobacteriaceae	Salmonella	Salmonella enterica	Complete	Colony539		MLST.Salmonella_enterica.469			Good	2021-03-12T00:00:00Z			PRJNA668870	SAMN17825153	GCA_016917555.1		CP070320	Ministry of Public Health-Thailand	Complete	Illumina HiSeq	268.794	idba_ud v. V1.1.3		1	4552574	52.702	1	4552574	81	22		4299	98.9	98.7			food
28901.1	Salmonella enterica strain Colony116	28901	131567;2;1224;1236;91347;543;590;28901	cellular organisms;Bacteria;Pseudomonadota;Gammaproteobacteria;Enterobacterales;Enterobacteriaceae;Salmonella;Salmonella enterica	Bacteria	Pseudomonadota	Gammaproteobacteria	Enterobacterales	Enterobacteriaceae	Salmonella	Salmonella enterica	Complete	Colony116		MLST.Salmonella_enterica.11			Good	2021-03-12T00:00:00Z			PRJNA668870	SAMN17825149	GCA_016917635.1		CP070324	Ministry of Public Health-Thailand	Complete	Illumina HiSeq	336.075	idba_ud v. V1.1.3		1	4552700	52.6351	1	4552700	82	22		4333	99	98.7			Rectal Swab		2019-09-27	2019
28901.1	Salmonella enterica strain Colony118	28901	131567;2;1224;1236;91347;543;590;28901	cellular organisms;Bacteria;Pseudomonadota;Gammaproteobacteria;Enterobacterales;Enterobacteriaceae;Salmonella;Salmonella enterica	Bacteria	Pseudomonadota	Gammaproteobacteria	Enterobacterales	Enterobacteriaceae	Salmonella	Salmonella enterica	Complete	Colony118		MLST.Salmonella_enterica.11			Good	2021-03-12T00:00:00Z			PRJNA668870	SAMN17825151	GCA_016917595.1		CP070322	Ministry of Public Health-Thailand	Complete	Illumina HiSeq	134.578	idba_ud v. V1.1.3		1	4552700	52.638	1	4552700	82	22		4334	99	98.8			Rectal Swab		2019-09-27	2019
28901.1	Salmonella enterica strain Colony14	28901	131567;2;1224;1236;91347;543;590;28901	cellular organisms;Bacteria;Pseudomonadota;Gammaproteobacteria;Enterobacterales;Enterobacteriaceae;Salmonella;Salmonella enterica	Bacteria	Pseudomonadota	Gammaproteobacteria	Enterobacterales	Enterobacteriaceae	Salmonella	Salmonella enterica	Complete	Colony14		MLST.Salmonella_enterica.239			Good	2021-03-12T00:00:00Z			PRJNA668870	SAMN17825148	GCA_016917655.1		CP070325	Ministry of Public Health-Thailand	Complete	Illumina HiSeq	370.411	idba_ud v. V1.1.3		1	4550964	52.5415	1	4550964	79	22		4349	99.3	99.2			Rectal Swab		2019-08-17	2019
28901.1	Salmonella enterica strain Colony589	28901	131567;2;1224;1236;91347;543;590;28901	cellular organisms;Bacteria;Pseudomonadota;Gammaproteobacteria;Enterobacterales;Enterobacteriaceae;Salmonella;Salmonella enterica	Bacteria	Pseudomonadota	Gammaproteobacteria	Enterobacterales	Enterobacteriaceae	Salmonella	Salmonella enterica	Complete	Colony589		MLST.Salmonella_enterica.469			Good	2021-03-12T00:00:00Z			PRJNA668870	SAMN17825147	GCA_016917675.1		CP070315	Ministry of Public Health-Thailand	Complete	Illumina HiSeq	357.229	idba_ud v. V1.1.3		1	4552575	52.7011	1	4552575	81	22		4297	99	98.8			food
28901.1	Salmonella enterica strain Colony627	28901	131567;2;1224;1236;91347;543;590;28901	cellular organisms;Bacteria;Pseudomonadota;Gammaproteobacteria;Enterobacterales;Enterobacteriaceae;Salmonella;Salmonella enterica	Bacteria	Pseudomonadota	Gammaproteobacteria	Enterobacterales	Enterobacteriaceae	Salmonella	Salmonella enterica	Complete	Colony627		MLST.Salmonella_enterica.64			Good	2021-03-12T00:00:00Z			PRJNA668870	SAMN17825146	GCA_016917695.1		CP070316	Ministry of Public Health-Thailand	Complete	Illumina HiSeq	154.495	idba_ud v. V1.1.3		1	4551211	52.5927	1	4551211	82	22		4357	98.5	98.3			food
28901.1	Salmonella enterica strain Colony596	28901	131567;2;1224;1236;91347;543;590;28901	cellular organisms;Bacteria;Pseudomonadota;Gammaproteobacteria;Enterobacterales;Enterobacteriaceae;Salmonella;Salmonella enterica	Bacteria	Pseudomonadota	Gammaproteobacteria	Enterobacterales	Enterobacteriaceae	Salmonella	Salmonella enterica	Complete	Colony596		MLST.Salmonella_enterica.469			Good	2021-03-12T00:00:00Z			PRJNA668870	SAMN17825144	GCA_016917735.1		CP070318	Ministry of Public Health-Thailand	Complete	Illumina HiSeq	569.482	idba_ud v. V1.1.3		1	4574276	52.6904	1	4574276	82	22		4336	99.1	98.9			food
28901.1	Salmonella enterica strain no75	28901	131567;2;1224;1236;91347;543;590;28901	cellular organisms;Bacteria;Pseudomonadota;Gammaproteobacteria;Enterobacterales;Enterobacteriaceae;Salmonella;Salmonella enterica	Bacteria	Pseudomonadota	Gammaproteobacteria	Enterobacterales	Enterobacteriaceae	Salmonella	Salmonella enterica	Complete	no75		MLST.Salmonella_enterica.34			Good	2021-05-24T00:00:00Z			PRJNA728849	SAMN19104843	GCA_018460045.1		CP075372,CP075373	Quanzhou Women's and Children's Hospital	Complete	PacBio Sequel	1242.47x	HGAP v. 4	1	2	5282580	51.8886	1	5032348	86	22		5486	99.8	99			stool		2018-04-12	2018
28901.1	Salmonella enterica strain Colony628	28901	131567;2;1224;1236;91347;543;590;28901	cellular organisms;Bacteria;Pseudomonadota;Gammaproteobacteria;Enterobacterales;Enterobacteriaceae;Salmonella;Salmonella enterica	Bacteria	Pseudomonadota	Gammaproteobacteria	Enterobacterales	Enterobacteriaceae	Salmonella	Salmonella enterica	Complete	Colony628		MLST.Salmonella_enterica.34			Good	2021-07-18T00:00:00Z			PRJNA668870	SAMN17825161	GCA_019264945.1		CP078535	Ministry of Public Health-Thailand	Complete	Illumina HiSeq	94.104x	idba_ud v. V1.1.3		1	4575198	52.5803	1	4575198	84	22		4381	98.9	98.7			food
28901.1	Salmonella enterica strain CFSAN030601	28901	131567;2;1224;1236;91347;543;590;28901	cellular organisms;Bacteria;Pseudomonadota;Gammaproteobacteria;Enterobacterales;Enterobacteriaceae;Salmonella;Salmonella enterica	Bacteria	Pseudomonadota	Gammaproteobacteria	Enterobacterales	Enterobacteriaceae	Salmonella	Salmonella enterica	Complete	CFSAN030601		MLST.Salmonella_enterica.23			Good	2021-06-07T00:00:00Z			PRJNA186035	SAMN03464114	GCA_005532075.2		CP075143	Center for Food Safety and Applied Nutrition	Complete	PacBio	164x	HGAP v. 4		1	4709267	52.1745	1	4709267	84	22		4689	99.7	99.6			water		2014-09-02	2014
28901.1	Salmonella enterica strain CFSAN029879	28901	131567;2;1224;1236;91347;543;590;28901	cellular organisms;Bacteria;Pseudomonadota;Gammaproteobacteria;Enterobacterales;Enterobacteriaceae;Salmonella;Salmonella enterica	Bacteria	Pseudomonadota	Gammaproteobacteria	Enterobacterales	Enterobacteriaceae	Salmonella	Salmonella enterica	Complete	CFSAN029879		MLST.Salmonella_enterica.1384			Good	2021-06-07T00:00:00Z			PRJNA186035	SAMN03463978	GCA_005532895.2		CP074630,CP074631	Center for Food Safety and Applied Nutrition	Complete	PacBio	287x	HGAP v. 4	1	2	5113066	52.0775	1	4988850	87	22		5257	99.6	99.1			water		2014-06-18	2014
28901.1	Salmonella enterica strain CFSAN008812	28901	131567;2;1224;1236;91347;543;590;28901	cellular organisms;Bacteria;Pseudomonadota;Gammaproteobacteria;Enterobacterales;Enterobacteriaceae;Salmonella;Salmonella enterica	Bacteria	Pseudomonadota	Gammaproteobacteria	Enterobacterales	Enterobacteriaceae	Salmonella	Salmonella enterica	Complete	CFSAN008812		MLST.Salmonella_enterica.1384			Good	2021-06-07T00:00:00Z			PRJNA186035	SAMN02900244	GCA_005534535.2		CP075045	Center for Food Safety and Applied Nutrition	Complete	PacBio	232x	HGAP v. 4		1	4943564	52.0872	1	4943564	88	22		5032	99.6	99.1			water stream		2013-09-04	2013
28901.1	Salmonella enterica strain CFSAN029894	28901	131567;2;1224;1236;91347;543;590;28901	cellular organisms;Bacteria;Pseudomonadota;Gammaproteobacteria;Enterobacterales;Enterobacteriaceae;Salmonella;Salmonella enterica	Bacteria	Pseudomonadota	Gammaproteobacteria	Enterobacterales	Enterobacteriaceae	Salmonella	Salmonella enterica	Complete	CFSAN029894		MLST.Salmonella_enterica.112			Good	2021-06-07T00:00:00Z			PRJNA186035	SAMN03463993	GCA_005606535.2		CP074627	Center for Food Safety and Applied Nutrition	Complete	PacBio	231x	HGAP v. 4		1	5061743	52.1112	1	5061743	84	22		5174	99.7	99.5			water		2014-07-07	2014
28901.1	Salmonella enterica strain CFSAN057220	28901	131567;2;1224;1236;91347;543;590;28901	cellular organisms;Bacteria;Pseudomonadota;Gammaproteobacteria;Enterobacterales;Enterobacteriaceae;Salmonella;Salmonella enterica	Bacteria	Pseudomonadota	Gammaproteobacteria	Enterobacterales	Enterobacteriaceae	Salmonella	Salmonella enterica	Complete	CFSAN057220		MLST.Salmonella_enterica.19			Good	2021-08-05T00:00:00Z			PRJNA186035	SAMN06115793	GCA_005608035.2		CP076095	Center for Food Safety and Applied Nutrition	Complete	Nanopore	130x	Unicycler v. 0.4.8		1	4747185	52.2206	1	4747185	85	22		4743	99.7	99.4			water		2016-08-08	2016
28901.1	Salmonella enterica strain CFSAN029868	28901	131567;2;1224;1236;91347;543;590;28901	cellular organisms;Bacteria;Pseudomonadota;Gammaproteobacteria;Enterobacterales;Enterobacteriaceae;Salmonella;Salmonella enterica	Bacteria	Pseudomonadota	Gammaproteobacteria	Enterobacterales	Enterobacteriaceae	Salmonella	Salmonella enterica	Complete	CFSAN029868		MLST.Salmonella_enterica.1628			Good	2021-06-07T00:00:00Z			PRJNA186035	SAMN03463967	GCA_005946705.2		CP074639	Center for Food Safety and Applied Nutrition	Complete	PacBio	275x	HGAP v. 4		1	4884048	52.2692	1	4884048	87	21		4933	99.7	99.5			water		2014-06-17	2014
28901.1	Salmonella enterica strain CFSAN055400	28901	131567;2;1224;1236;91347;543;590;28901	cellular organisms;Bacteria;Pseudomonadota;Gammaproteobacteria;Enterobacterales;Enterobacteriaceae;Salmonella;Salmonella enterica	Bacteria	Pseudomonadota	Gammaproteobacteria	Enterobacterales	Enterobacteriaceae	Salmonella	Salmonella enterica	Complete	CFSAN055400		MLST.Salmonella_enterica.24			Good	2021-08-05T00:00:00Z			PRJNA186035	SAMN05733259	GCA_005978645.2		CP076098	Center for Food Safety and Applied Nutrition	Complete	Nanopore	276x	Unicycler v. 0.4.8		1	4593157	52.2115	1	4593157	84	22		4619	99.6	99			tomato		2014-08	2014
28901.1	Salmonella enterica strain CFSAN008813	28901	131567;2;1224;1236;91347;543;590;28901	cellular organisms;Bacteria;Pseudomonadota;Gammaproteobacteria;Enterobacterales;Enterobacteriaceae;Salmonella;Salmonella enterica	Bacteria	Pseudomonadota	Gammaproteobacteria	Enterobacterales	Enterobacteriaceae	Salmonella	Salmonella enterica	Complete	CFSAN008813		MLST.Salmonella_enterica.1384			Good	2021-06-07T00:00:00Z			PRJNA186035	SAMN02900245	GCA_005991765.2		CP075044	Center for Food Safety and Applied Nutrition	Complete	PacBio	254x	HGAP v. 4		1	4997605	52.1077	1	4997605	87	22		5118	99.7	99.4			water stream		2013-09-04	2013
28901.1	Salmonella enterica strain CFSAN057258	28901	131567;2;1224;1236;91347;543;590;28901	cellular organisms;Bacteria;Pseudomonadota;Gammaproteobacteria;Enterobacterales;Enterobacteriaceae;Salmonella;Salmonella enterica	Bacteria	Pseudomonadota	Gammaproteobacteria	Enterobacterales	Enterobacteriaceae	Salmonella	Salmonella enterica	Complete	CFSAN057258		MLST.Salmonella_enterica.19			Good	2021-08-06T00:00:00Z			PRJNA186035	SAMN06115853	GCA_005996305.2		CP076086,CP076087	Center for Food Safety and Applied Nutrition	Complete	Nanopore	305x	Unicycler v. 0.4.8	1	2	4824470	52.2022	1	4820861	86	22		4870	99.7	99.4			water		2016-09-08	2016
28901.1	Salmonella enterica strain CFSAN057252	28901	131567;2;1224;1236;91347;543;590;28901	cellular organisms;Bacteria;Pseudomonadota;Gammaproteobacteria;Enterobacterales;Enterobacteriaceae;Salmonella;Salmonella enterica	Bacteria	Pseudomonadota	Gammaproteobacteria	Enterobacterales	Enterobacteriaceae	Salmonella	Salmonella enterica	Complete	CFSAN057252					Good	2021-08-06T00:00:00Z			PRJNA186035	SAMN06115859	GCA_005996325.2		CP076088,CP076089	Center for Food Safety and Applied Nutrition	Complete	Nanopore	256x	Unicycler v. 0.4.8	1	2	4780872	51.7171	1	4681424	85	22		4922	99.3	98			water		2016-08-09	2016
28901.1	Salmonella enterica strain CFSAN057226	28901	131567;2;1224;1236;91347;543;590;28901	cellular organisms;Bacteria;Pseudomonadota;Gammaproteobacteria;Enterobacterales;Enterobacteriaceae;Salmonella;Salmonella enterica	Bacteria	Pseudomonadota	Gammaproteobacteria	Enterobacterales	Enterobacteriaceae	Salmonella	Salmonella enterica	Complete	CFSAN057226					Good	2021-08-05T00:00:00Z			PRJNA186035	SAMN06115787	GCA_005996465.2		CP076093,CP076094	Center for Food Safety and Applied Nutrition	Complete	Nanopore	191x	Unicycler v. 0.4.8	1	2	4765133	51.6855	1	4664544	83	22		4891	99.2	97.9			water		2016-08-08	2016
28901.1	Salmonella enterica strain CFSAN057241	28901	131567;2;1224;1236;91347;543;590;28901	cellular organisms;Bacteria;Pseudomonadota;Gammaproteobacteria;Enterobacterales;Enterobacteriaceae;Salmonella;Salmonella enterica	Bacteria	Pseudomonadota	Gammaproteobacteria	Enterobacterales	Enterobacteriaceae	Salmonella	Salmonella enterica	Complete	CFSAN057241		MLST.Salmonella_enterica.1612			Good	2021-08-06T00:00:00Z			PRJNA186035	SAMN06115826	GCA_005996525.2		CP076090,CP076091	Center for Food Safety and Applied Nutrition	Complete	Nanopore	280x	Unicycler v. 0.4.8	1	2	4848895	52.0561	1	4773876	85	21		4945	99.4	99			soil		2016-08-10	2016
28901.1	Salmonella enterica strain CFSAN029958	28901	131567;2;1224;1236;91347;543;590;28901	cellular organisms;Bacteria;Pseudomonadota;Gammaproteobacteria;Enterobacterales;Enterobacteriaceae;Salmonella;Salmonella enterica	Bacteria	Pseudomonadota	Gammaproteobacteria	Enterobacterales	Enterobacteriaceae	Salmonella	Salmonella enterica	Complete	CFSAN029958		MLST.Salmonella_enterica.19			Good	2021-05-24T00:00:00Z			PRJNA186035	SAMN03464057	GCA_006019175.2		CP074620,CP074621	Center for Food Safety and Applied Nutrition	Complete	PacBio	148x	HGAP v. 4	1	2	4969982	52.1902	1	4862554	85	22		5071	99.7	99.2			water		2014-08-05	2014
28901.1	Salmonella enterica strain CFSAN038591	28901	131567;2;1224;1236;91347;543;590;28901	cellular organisms;Bacteria;Pseudomonadota;Gammaproteobacteria;Enterobacterales;Enterobacteriaceae;Salmonella;Salmonella enterica	Bacteria	Pseudomonadota	Gammaproteobacteria	Enterobacterales	Enterobacteriaceae	Salmonella	Salmonella enterica	Complete	CFSAN038591		MLST.Salmonella_enterica.24			Good	2021-08-05T00:00:00Z			PRJNA186035	SAMN04480334	GCA_006026255.2		CP076329	Center for Food Safety and Applied Nutrition	Complete	Nanopore	473x	Unicycler v. 0.4.8		1	4583372	52.2514	1	4583372	84	22		4604	99.6	99.3			cucumber		2015-08-20	2015
28901.1	Salmonella enterica strain CFSAN038580	28901	131567;2;1224;1236;91347;543;590;28901	cellular organisms;Bacteria;Pseudomonadota;Gammaproteobacteria;Enterobacterales;Enterobacteriaceae;Salmonella;Salmonella enterica	Bacteria	Pseudomonadota	Gammaproteobacteria	Enterobacterales	Enterobacteriaceae	Salmonella	Salmonella enterica	Complete	CFSAN038580		MLST.Salmonella_enterica.24			Good	2021-08-05T00:00:00Z			PRJNA186035	SAMN04458018	GCA_006027055.2		CP076097	Center for Food Safety and Applied Nutrition	Complete	Nanopore	83x	Unicycler v. 0.4.8		1	4583372	52.2515	1	4583372	84	22		4604	99.6	99.3			cucumber		2015-08-20	2015
28901.1	Salmonella enterica strain CFSAN048049	28901	131567;2;1224;1236;91347;543;590;28901	cellular organisms;Bacteria;Pseudomonadota;Gammaproteobacteria;Enterobacterales;Enterobacteriaceae;Salmonella;Salmonella enterica	Bacteria	Pseudomonadota	Gammaproteobacteria	Enterobacterales	Enterobacteriaceae	Salmonella	Salmonella enterica	Complete	CFSAN048049		MLST.Salmonella_enterica.24			Good	2021-06-10T00:00:00Z			PRJNA186035	SAMN04933258	GCA_006098575.2		CP076327,CP076328	Center for Food Safety and Applied Nutrition	Complete	Nanopore	261x	Unicycler v. 0.4.8	1	2	4651096	52.155	1	4583367	84	22		4696	99.3	99			creek water		2015-09	2015
28901.1	Salmonella enterica strain CFSAN073546	28901	131567;2;1224;1236;91347;543;590;28901	cellular organisms;Bacteria;Pseudomonadota;Gammaproteobacteria;Enterobacterales;Enterobacteriaceae;Salmonella;Salmonella enterica	Bacteria	Pseudomonadota	Gammaproteobacteria	Enterobacterales	Enterobacteriaceae	Salmonella	Salmonella enterica	Complete	CFSAN073546		MLST.Salmonella_enterica.24			Good	2021-06-07T00:00:00Z			PRJNA186035	SAMN08595501	GCA_006199305.2		CP075105	Center for Food Safety and Applied Nutrition	Complete	PacBio	392x	HGAP v. 4		1	4583521	52.2517	1	4583521	84	22		4601	99.6	99.3			water		2017-09	2017
28901.1	Salmonella enterica strain CFSAN073554	28901	131567;2;1224;1236;91347;543;590;28901	cellular organisms;Bacteria;Pseudomonadota;Gammaproteobacteria;Enterobacterales;Enterobacteriaceae;Salmonella;Salmonella enterica	Bacteria	Pseudomonadota	Gammaproteobacteria	Enterobacterales	Enterobacteriaceae	Salmonella	Salmonella enterica	Complete	CFSAN073554		MLST.Salmonella_enterica.24			Good	2021-06-07T00:00:00Z			PRJNA186035	SAMN08595305	GCA_006199285.2		CP075102	Center for Food Safety and Applied Nutrition	Complete	PacBio	196x	HGAP v. 4		1	4721400	52.157	1	4721400	86	22		4803	99.6	99.4			water		2017-09	2017
28901.1	Salmonella enterica strain OSF056662	28901	131567;2;1224;1236;91347;543;590;28901	cellular organisms;Bacteria;Pseudomonadota;Gammaproteobacteria;Enterobacterales;Enterobacteriaceae;Salmonella;Salmonella enterica	Bacteria	Pseudomonadota	Gammaproteobacteria	Enterobacterales	Enterobacteriaceae	Salmonella	Salmonella enterica	Complete	OSF056662		MLST.Salmonella_enterica.14			Good	2021-06-07T00:00:00Z			PRJNA186035	SAMN06033750	GCA_006344865.2		CP075117	Center for Food Safety and Applied Nutrition	Complete	PacBio	287x	HGAP v. 4		1	4812014	52.0729	1	4812014	85	21		4839	99.9	99.4			peanut butter		2014	2014
28901.1	Salmonella enterica strain CFSAN012373	28901	131567;2;1224;1236;91347;543;590;28901	cellular organisms;Bacteria;Pseudomonadota;Gammaproteobacteria;Enterobacterales;Enterobacteriaceae;Salmonella;Salmonella enterica	Bacteria	Pseudomonadota	Gammaproteobacteria	Enterobacterales	Enterobacteriaceae	Salmonella	Salmonella enterica	Complete	CFSAN012373					Good	2021-06-07T00:00:00Z			PRJNA186035	SAMN03218223	GCA_006855945.2		CP075043	Center for Food Safety and Applied Nutrition	Complete	PacBio	95x	HGAP v. 4		1	4701728	52.1052	1	4701728	76	22		4802	98.7	98.4			raw ground beef		2014-03-25	2014
28901.1	Salmonella enterica strain CFSAN029856	28901	131567;2;1224;1236;91347;543;590;28901	cellular organisms;Bacteria;Pseudomonadota;Gammaproteobacteria;Enterobacterales;Enterobacteriaceae;Salmonella;Salmonella enterica	Bacteria	Pseudomonadota	Gammaproteobacteria	Enterobacterales	Enterobacteriaceae	Salmonella	Salmonella enterica	Complete	CFSAN029856		MLST.Salmonella_enterica.1575			Good	2021-06-07T00:00:00Z			PRJNA186035	SAMN03463955	GCA_006868345.2		CP074653,CP074654,CP074655	Center for Food Safety and Applied Nutrition	Complete	PacBio	247x	HGAP v. 4	2	3	4723925	52.0431	1	4595940	86	22		4806	99.6	99.4			water		2014-06-09	2014
28901.1	Salmonella enterica strain CFSAN029891	28901	131567;2;1224;1236;91347;543;590;28901	cellular organisms;Bacteria;Pseudomonadota;Gammaproteobacteria;Enterobacterales;Enterobacteriaceae;Salmonella;Salmonella enterica	Bacteria	Pseudomonadota	Gammaproteobacteria	Enterobacterales	Enterobacteriaceae	Salmonella	Salmonella enterica	Complete	CFSAN029891		MLST.Salmonella_enterica.1384			Good	2021-06-07T00:00:00Z			PRJNA186035	SAMN03463990	GCA_006869965.2		CP074628,CP074629	Center for Food Safety and Applied Nutrition	Complete	PacBio	338x	HGAP v. 4	1	2	5039280	52.0908	1	4914734	88	22		5152	99.7	99.4			soil
28901.1	Salmonella enterica strain CFSAN008810	28901	131567;2;1224;1236;91347;543;590;28901	cellular organisms;Bacteria;Pseudomonadota;Gammaproteobacteria;Enterobacterales;Enterobacteriaceae;Salmonella;Salmonella enterica	Bacteria	Pseudomonadota	Gammaproteobacteria	Enterobacterales	Enterobacteriaceae	Salmonella	Salmonella enterica	Complete	CFSAN008810		MLST.Salmonella_enterica.1384			Good	2021-06-07T00:00:00Z			PRJNA186035	SAMN02900242	GCA_006948385.2		CP075046,CP075047	Center for Food Safety and Applied Nutrition	Complete	PacBio	384x	HGAP v. 4	1	2	5102196	52.0204	1	4978028	88	22		5252	99.6	99.2			sediment stream		2013-09-04	2013
28901.1	Salmonella enterica strain CFSAN008789	28901	131567;2;1224;1236;91347;543;590;28901	cellular organisms;Bacteria;Pseudomonadota;Gammaproteobacteria;Enterobacterales;Enterobacteriaceae;Salmonella;Salmonella enterica	Bacteria	Pseudomonadota	Gammaproteobacteria	Enterobacterales	Enterobacteriaceae	Salmonella	Salmonella enterica	Complete	CFSAN008789		MLST.Salmonella_enterica.1384			Good	2021-06-07T00:00:00Z			PRJNA186035	SAMN02900221	GCA_006949085.2		CP075050,CP075051	Center for Food Safety and Applied Nutrition	Complete	PacBio	421x	HGAP v. 4	1	2	5153026	52.0796	1	5028873	88	22		5316	99.7	99.4			sediment stream		2013-09-04	2013
28901.1	Salmonella enterica strain CFSAN008783	28901	131567;2;1224;1236;91347;543;590;28901	cellular organisms;Bacteria;Pseudomonadota;Gammaproteobacteria;Enterobacterales;Enterobacteriaceae;Salmonella;Salmonella enterica	Bacteria	Pseudomonadota	Gammaproteobacteria	Enterobacterales	Enterobacteriaceae	Salmonella	Salmonella enterica	Complete	CFSAN008783					Good	2021-06-07T00:00:00Z			PRJNA186035	SAMN02900215	GCA_006949785.2		CP074659	Center for Food Safety and Applied Nutrition	Complete	PacBio	168x	HGAP v. 4		1	4953816	52.1243	1	4953816	88	22		5045	99.6	99.2			water stream		2013-09-04	2013
[truncated: 656 more rows]
[truncated: 28 more columns]
